# Supplementary material for: N-(2,4,6-Trimethyl­phen­yl)maleamic acid
Source: Acta Crystallogr Sect E Struct Rep Online. 2009 Oct 31;65(Pt 11):o2945. doi: 10.1107/S1600536809044754 (PMC2971101; doi:10.1107/S1600536809044754)
Supplement: Supplementary file 2 [file e-65-o2945-Isup2.hkl]

#
# h,k,l, Fc-squared, Fo-squared, sigma(Fo-squared) and status flag
#
data_I
_shelx_title ' SMA4, C 1 2/c 1'
_shelx_refln_list_code          4
_shelx_F_calc_maximum      386.11
_exptl_crystal_F_000       992.00
_reflns_d_resolution_high  0.8224
 
loop_
 _symmetry_equiv_pos_as_xyz
 'x, y, z'
 '-x, y, -z+1/2'
 'x+1/2, y+1/2, z'
 '-x+1/2, y+1/2, -z+1/2'
 '-x, -y, -z'
 'x, -y, z-1/2'
 '-x+1/2, -y+1/2, -z'
 'x+1/2, -y+1/2, z-1/2'
 
_cell_length_a    10.8789
_cell_length_b    11.9095
_cell_length_c    20.1004
_cell_angle_alpha  90.000
_cell_angle_beta  103.014
_cell_angle_gamma  90.000
 
_shelx_F_squared_multiplier     1.000
 
loop_
 _refln_index_h
 _refln_index_k
 _refln_index_l
 _refln_F_squared_calc
 _refln_F_squared_meas
 _refln_F_squared_sigma
 _refln_observed_status
   2   0   0       32.30       21.45      1.72 o
   4   0   0       38.95       31.20      1.33 o
   6   0   0     4189.84     3886.17     19.61 o
   8   0   0        0.00       -1.65      2.55 o
  10   0   0       98.81       85.67      4.03 o
  12   0   0       17.87        8.24      6.19 o
   1   1   0     7560.12     7583.77     74.62 o
   3   1   0    16297.30    16388.61    135.65 o
   5   1   0      357.11      371.45      1.95 o
   7   1   0       41.00       56.63      1.64 o
   9   1   0       69.52       59.87      2.26 o
  11   1   0        9.79        8.89      3.22 o
   0   2   0     6047.13     5414.13     49.98 o
   2   2   0    29696.40    29413.21    365.94 o
   4   2   0     1833.43     2009.20      6.54 o
   6   2   0       14.61       17.58      1.01 o
   8   2   0        7.25        6.46      1.31 o
  10   2   0       41.59       37.57      3.01 o
  12   2   0        0.27        0.36      3.34 o
   1   3   0       33.01       41.89      0.84 o
   3   3   0     1402.28     1490.61      5.88 o
   5   3   0      408.86      481.93      4.44 o
   7   3   0      103.26       86.21      2.02 o
   9   3   0        3.38        1.47      2.06 o
  11   3   0      100.35      106.47      3.74 o
   0   4   0      266.87      224.94      1.97 o
   2   4   0       54.33       83.69      1.19 o
   4   4   0       38.84       48.05      1.10 o
   6   4   0        6.37       15.25      1.06 o
   8   4   0       17.58       23.48      2.01 o
  10   4   0       31.48       40.48      2.85 o
  12   4   0        4.33        2.73      3.81 o
   1   5   0        6.72        9.82      0.62 o
   3   5   0      145.76      214.76      1.42 o
   5   5   0        5.41        1.32      0.89 o
   7   5   0      201.23      192.99      4.14 o
   9   5   0        0.80        1.43      2.02 o
  11   5   0       63.15       62.23      3.83 o
   0   6   0     2492.49     2423.10     14.45 o
   2   6   0       36.85       39.85      1.54 o
   4   6   0      260.26      252.34      2.35 o
   6   6   0       50.57       55.06      1.36 o
   8   6   0       24.72       17.78      1.91 o
  10   6   0       52.70       60.18      3.85 o
   1   7   0      178.69      176.32      2.12 o
   3   7   0      292.26      253.74      1.93 o
   5   7   0      107.66      133.86      2.00 o
   7   7   0        3.30        0.40      1.74 o
   9   7   0      111.71      108.13      4.19 o
  11   7   0       21.25       22.13      4.38 o
   0   8   0     1294.02     1191.09      9.29 o
   2   8   0       70.73       59.94      1.75 o
   4   8   0      132.35      125.31      1.96 o
   6   8   0       35.86       33.54      1.41 o
   8   8   0       46.83       29.23      3.73 o
  10   8   0       48.38       46.34      4.53 o
   1   9   0      218.83      223.33      2.65 o
   3   9   0      243.76      271.81      2.71 o
   5   9   0      112.73      100.31      2.01 o
   7   9   0       15.88       16.27      3.37 o
   9   9   0        0.76       -0.58      4.29 o
   0  10   0     2158.44     2200.55     19.58 o
   2  10   0       22.16       17.07      1.35 o
   4  10   0      750.52      774.69      4.77 o
   6  10   0       28.31       27.91      2.36 o
   8  10   0        8.42       10.12      3.68 o
   1  11   0     1253.77     1235.08     19.72 o
   3  11   0       67.22       67.29      2.53 o
   5  11   0      316.66      331.20      4.30 o
   7  11   0       41.25       36.54      3.99 o
   0  12   0      936.22      882.96     15.06 o
   2  12   0       34.73       46.22      2.93 o
   4  12   0        4.71        5.02      3.21 o
   6  12   0        0.09        4.23      3.78 o
   1  13   0     1018.94     1055.34     10.09 o
   3  13   0      122.49      144.24      4.57 o
   5  13   0       39.25       48.86      4.09 o
   0  14   0        0.00        2.63      5.27 o
   2  14   0       54.11       52.15      4.28 o
 -11   1   1       50.34       40.37      3.23 o
  -9   1   1        5.23        3.97      1.99 o
  -7   1   1      899.53      949.35      4.31 o
  -5   1   1     1318.12     1275.57      6.22 o
  -3   1   1     2297.73     2147.86      6.96 o
  -1   1   1    19660.27    19027.71    257.89 o
   1   1   1        6.78       18.68      1.35 o
   3   1   1      345.07      388.39      2.40 o
   5   1   1     1290.51     1406.73      5.48 o
   7   1   1      512.41      554.49      3.94 o
   9   1   1      154.31      152.06      2.66 o
  11   1   1        2.85        2.14      3.07 o
 -12   2   1        4.04        4.74      3.47 o
 -10   2   1       59.59       53.82      3.10 o
  -8   2   1        4.84        7.01      1.80 o
  -6   2   1       64.88       78.53      1.74 o
  -4   2   1     3551.08     3559.05     11.82 o
  -2   2   1    10818.53    11082.69     47.65 o
   0   2   1      201.62      173.72      1.27 o
   2   2   1    40467.00    41072.05    325.40 o
   4   2   1     5445.12     5690.10     15.50 o
   6   2   1     1616.76     1652.01      6.10 o
   8   2   1      115.10       79.54      2.05 o
  10   2   1        5.50        6.40      2.72 o
  12   2   1        2.03        2.00      3.96 o
 -11   3   1      206.67      204.85      4.24 o
  -9   3   1       11.42        8.07      2.10 o
  -7   3   1     1143.47     1097.70      7.04 o
  -5   3   1      517.17      635.66      4.69 o
  -3   3   1     1894.02     1918.28      3.75 o
  -1   3   1     7855.22     7817.08     53.55 o
   1   3   1      948.35      902.53      4.64 o
   3   3   1     4095.08     4153.35     12.65 o
   5   3   1     2051.73     1948.83      6.55 o
   7   3   1     1097.64     1118.71      5.35 o
   9   3   1       68.50       68.11      2.82 o
  11   3   1       59.34       53.31      3.43 o
 -12   4   1       56.55       54.74      3.73 o
 -10   4   1      103.97       97.12      3.08 o
  -8   4   1      277.86      269.66      3.22 o
  -6   4   1      355.81      371.63     10.66 o
  -4   4   1      973.94      906.15      3.01 o
  -2   4   1     1806.12     1650.18      9.13 o
   0   4   1     9571.27     9099.55     38.54 o
   2   4   1    14898.49    15264.32     55.99 o
   4   4   1     1765.06     1769.06      5.72 o
   6   4   1      458.26      468.32      3.03 o
   8   4   1        0.00        0.51      1.89 o
  10   4   1      123.56      135.84      3.71 o
  12   4   1        3.46        6.66      3.72 o
 -11   5   1       11.68       10.74      3.24 o
  -9   5   1      145.54      130.13      2.59 o
  -7   5   1      611.66      618.91      7.30 o
  -5   5   1      117.08      149.84      2.25 o
  -3   5   1       58.06       81.48      1.01 o
  -1   5   1     1114.16     1237.75      5.19 o
   1   5   1     1319.32     1284.39      6.23 o
   3   5   1     2999.52     3135.03     13.79 o
   5   5   1      562.67      581.57      3.45 o
   7   5   1      205.03      195.31      2.41 o
   9   5   1      190.63      183.25      3.15 o
  11   5   1      127.12      121.26      4.05 o
 -10   6   1        0.15        4.79      3.46 o
  -8   6   1      402.68      415.33      5.74 o
  -6   6   1       37.90       36.81      1.60 o
  -4   6   1      645.13      582.65      5.17 o
  -2   6   1     5224.64     5273.01     24.30 o
   0   6   1      913.55      894.00      3.62 o
   2   6   1     1238.72     1252.67      5.68 o
   4   6   1     1079.84     1098.13      5.39 o
   6   6   1      303.43      290.18      3.10 o
   8   6   1       42.89       32.18      1.56 o
  10   6   1       80.22       79.97      3.84 o
 -11   7   1      123.25      124.23      5.11 o
  -9   7   1       87.25       85.69      4.23 o
  -7   7   1       11.23       16.72      1.60 o
  -5   7   1      316.34      318.99      2.58 o
  -3   7   1       12.57       20.19      1.31 o
  -1   7   1     1010.34      983.61      7.26 o
   1   7   1      126.52      117.94      1.34 o
   3   7   1        2.85        7.44      1.08 o
   5   7   1       21.18       20.69      1.37 o
   7   7   1       14.60       16.51      1.46 o
   9   7   1       50.66       56.03      3.76 o
  11   7   1        3.20        1.56      4.23 o
 -10   8   1        6.19        4.42      4.32 o
  -8   8   1        2.45        0.66      2.83 o
  -6   8   1       53.91       69.70      1.89 o
  -4   8   1      154.32      147.31      2.48 o
  -2   8   1      403.46      381.31      2.22 o
   0   8   1        0.05        1.40      1.14 o
   2   8   1        0.27        1.15      1.10 o
   4   8   1      407.84      388.08      2.67 o
   6   8   1      126.83      115.59      2.79 o
   8   8   1        0.03       -1.57      3.64 o
  10   8   1       30.13       26.42      4.53 o
  -9   9   1        1.69        0.46      4.40 o
  -7   9   1      181.98      190.61      4.40 o
  -5   9   1      228.90      221.93      2.59 o
  -3   9   1        8.96        5.71      1.72 o
  -1   9   1      173.50      155.70      1.95 o
   1   9   1       58.34       53.63      1.17 o
   3   9   1     1787.46     1728.95     14.06 o
   5   9   1      105.20       84.56      3.53 o
   7   9   1      328.43      307.48      4.90 o
   9   9   1       23.02       18.23      4.16 o
  -8  10   1       53.60       54.31      4.03 o
  -6  10   1       33.40       27.85      2.48 o
  -4  10   1      310.27      290.92      3.33 o
  -2  10   1        5.94        6.98      1.52 o
   0  10   1      209.96      205.95      2.54 o
   2  10   1       36.55       33.28      2.27 o
   4  10   1       51.26       52.35      2.04 o
   6  10   1      644.41      620.56      6.13 o
   8  10   1       68.00       65.67      4.42 o
  -7  11   1      160.47      166.38      4.72 o
  -5  11   1        2.34       14.87      2.95 o
  -3  11   1       31.78       22.73      2.63 o
  -1  11   1      479.67      482.91      4.21 o
   1  11   1      318.25      322.88      3.49 o
   3  11   1      144.77      156.85      2.88 o
   5  11   1       15.27       12.82      2.77 o
   7  11   1        0.09        4.90      3.69 o
  -6  12   1      142.46      143.64      4.59 o
  -4  12   1      230.22      217.85      4.73 o
  -2  12   1     1199.88     1223.59     11.30 o
   0  12   1      109.53      110.90      2.69 o
   2  12   1        0.35        1.76      3.02 o
   4  12   1       97.71      107.06      3.54 o
   6  12   1       40.34       35.56      4.01 o
  -5  13   1        3.74        8.57      4.08 o
  -3  13   1       18.13       21.64      3.50 o
  -1  13   1      115.40      124.34      3.64 o
   1  13   1       34.77       43.35      3.42 o
   3  13   1       46.15       58.09      3.62 o
   5  13   1      108.82      116.64      4.72 o
  -2  14   1       37.50       50.90      4.04 o
   0  14   1       18.41       11.33      3.40 o
   2  14   1      173.03      178.04      4.58 o
 -12   0   2        0.92        1.89      6.28 o
 -10   0   2      108.41      121.95      4.26 o
  -8   0   2       44.86       53.83      2.54 o
  -6   0   2      749.47      740.30      6.23 o
  -4   0   2       27.25       23.81      1.03 o
  -2   0   2     4141.17     4013.30     15.77 o
   0   0   2      132.00      107.56      6.07 o
   2   0   2   149078.00   148763.39    978.65 o
   4   0   2      114.90      112.75      2.46 o
   6   0   2     2181.90     2309.38     14.33 o
   8   0   2     1701.83     1677.39     13.67 o
  10   0   2       47.08       51.94      3.68 o
  12   0   2       80.11       83.89      6.44 o
 -13   1   2       66.56       69.52      4.94 o
 -11   1   2        1.77       -0.60      3.17 o
  -9   1   2      112.06       98.05      2.48 o
  -7   1   2      374.51      351.08      7.86 o
  -5   1   2      488.63      431.83      2.26 o
  -3   1   2     6357.93     6653.31     23.32 o
  -1   1   2     3172.50     2975.04      7.20 o
   1   1   2     1395.41     1454.53      6.55 o
   3   1   2    19621.63    19566.30     63.10 o
   5   1   2       27.95       29.10      1.35 o
   7   1   2      135.40       94.07      1.56 o
   9   1   2        1.09        0.84      1.97 o
  11   1   2        4.38        3.09      3.06 o
 -12   2   2      110.00      116.07      3.77 o
 -10   2   2      108.67      114.53      3.58 o
  -8   2   2      126.11      115.44      2.50 o
  -6   2   2       69.41       95.65      1.76 o
  -4   2   2      240.01      273.03      2.44 o
  -2   2   2      111.78       63.25      1.09 o
   0   2   2    37771.93    35036.34    462.17 o
   2   2   2    23759.24    23857.32    112.26 o
   4   2   2        0.89       23.02      1.56 o
   6   2   2     1273.61     1332.74      9.16 o
   8   2   2        6.35        9.47      1.38 o
  10   2   2       19.74       18.77      2.85 o
  12   2   2        3.72        1.14      3.93 o
 -11   3   2        2.99        4.86      3.19 o
  -9   3   2      131.08      127.93      2.70 o
  -7   3   2        0.52        4.49      1.61 o
  -5   3   2     1513.32     1587.07      7.08 o
  -3   3   2       76.28      131.39      1.90 o
  -1   3   2     2630.10     2559.14      5.92 o
   1   3   2     5639.88     5598.35     14.83 o
   3   3   2       66.82       71.00      1.08 o
   5   3   2     1002.31     1200.99      7.07 o
   7   3   2       23.61       16.35      1.10 o
   9   3   2      158.09      148.18      3.30 o
  11   3   2        1.25        1.86      3.34 o
 -12   4   2       33.85       33.56      3.68 o
 -10   4   2       14.21       19.03      2.72 o
  -8   4   2        6.87        6.86      2.11 o
  -6   4   2        4.75        4.44      1.26 o
  -4   4   2     2194.28     2098.70     11.54 o
  -2   4   2     5805.94     6059.15     16.26 o
   0   4   2      391.70      526.11      2.51 o
   2   4   2     5347.40     5395.09     21.89 o
   4   4   2     2746.99     2652.23     15.30 o
   6   4   2      256.73      244.10      2.03 o
   8   4   2        2.47        3.04      2.01 o
  10   4   2      139.75      136.54      3.66 o
  12   4   2        1.90       -0.21      4.03 o
 -11   5   2        1.10        2.89      3.15 o
  -9   5   2      369.89      340.46      4.89 o
  -7   5   2      552.42      536.87      5.75 o
  -5   5   2      149.65      159.61      1.55 o
  -3   5   2       92.31      131.57      2.17 o
  -1   5   2      118.38      143.55      1.31 o
   1   5   2       36.53       43.86      1.12 o
   3   5   2      121.19      129.24      1.48 o
   5   5   2     1028.62     1025.27      6.40 o
   7   5   2      125.54      100.96      1.81 o
   9   5   2       38.73       42.68      2.74 o
  11   5   2        4.40        4.59      3.49 o
 -10   6   2       75.55       80.63      3.48 o
  -8   6   2        8.23       13.54      2.31 o
  -6   6   2       59.15       71.35      2.25 o
  -4   6   2        0.96        2.09      0.67 o
  -2   6   2     4800.44     5037.19     12.63 o
   0   6   2      862.48      918.07      3.32 o
   2   6   2        9.46        7.41      0.95 o
   4   6   2     2337.67     2373.16     10.37 o
   6   6   2       58.07       48.15      1.32 o
   8   6   2       98.58       97.19      2.28 o
  10   6   2       13.97       15.38      3.36 o
 -11   7   2       34.61       37.90      4.01 o
  -9   7   2      164.09      190.30      4.84 o
  -7   7   2      472.87      412.21      2.91 o
  -5   7   2      148.32      152.65      1.70 o
  -3   7   2      895.19      864.65      5.40 o
  -1   7   2     1017.31     1086.63      3.76 o
   1   7   2      378.59      353.31      3.72 o
   3   7   2      886.29      857.01      6.39 o
   5   7   2     1450.80     1422.68     14.47 o
   7   7   2       93.12       98.66      2.00 o
   9   7   2        3.25        4.44      3.41 o
 -10   8   2       51.80       59.10      4.13 o
  -8   8   2      297.84      308.94      4.45 o
  -6   8   2      216.71      233.99      2.16 o
  -4   8   2     1021.13     1119.91     10.06 o
  -2   8   2       10.29        6.38      0.95 o
   0   8   2      176.25      163.87      1.47 o
   2   8   2      118.39      117.91      1.52 o
   4   8   2      197.78      218.24      2.58 o
   6   8   2       33.21       27.87      1.41 o
   8   8   2      185.66      185.17      4.68 o
  10   8   2        0.87       -0.25      4.11 o
  -9   9   2      206.68      204.96      5.23 o
  -7   9   2        0.16        1.33      3.31 o
  -5   9   2      151.30      136.37      2.65 o
  -3   9   2        2.28        1.02      0.66 o
  -1   9   2      125.31      147.62      1.69 o
   1   9   2      352.86      375.51      2.35 o
   3   9   2       23.27       15.83      2.16 o
   5   9   2       11.97        5.82      2.04 o
   7   9   2      111.21      124.38      4.31 o
   9   9   2       23.43       27.34      4.48 o
  -8  10   2        1.18       -1.56      3.72 o
  -6  10   2       59.50       73.12      2.46 o
  -4  10   2        0.69        1.96      2.37 o
  -2  10   2     1303.91     1216.34      4.79 o
   0  10   2      141.94      111.30      1.94 o
   2  10   2     1116.72     1175.89      9.28 o
   4  10   2      327.59      321.37      3.66 o
   6  10   2       29.15       39.44      3.71 o
   8  10   2       24.65       29.44      4.25 o
  -7  11   2        5.47        7.12      3.51 o
  -5  11   2      438.98      424.72      4.13 o
  -3  11   2      328.36      334.23      5.15 o
  -1  11   2       55.21       59.61      1.67 o
   1  11   2      624.14      618.02      4.99 o
   3  11   2      253.57      278.39      4.26 o
   5  11   2        7.27        5.59      2.67 o
   7  11   2      278.31      326.97      5.64 o
  -6  12   2        4.23        5.63      3.70 o
  -4  12   2        4.84        2.28      3.49 o
  -2  12   2      161.42      135.51      3.76 o
   0  12   2       36.54       52.26      2.42 o
   2  12   2      283.36      266.27      3.93 o
   4  12   2        3.83        2.96      3.12 o
   6  12   2       80.51      105.29      4.45 o
  -5  13   2       10.75        8.40      3.97 o
  -3  13   2       12.12       10.43      3.35 o
  -1  13   2        0.97        6.14      2.95 o
   1  13   2      410.65      437.68      6.82 o
   3  13   2      198.89      204.28      4.30 o
   5  13   2       91.70      104.15      4.60 o
  -2  14   2      258.21      261.14      5.30 o
   0  14   2       21.81       15.08      3.44 o
   2  14   2       34.09       41.64      3.95 o
 -13   1   3      129.14      131.75      5.25 o
 -11   1   3       85.34       85.10      3.68 o
  -9   1   3      304.54      280.26      3.01 o
  -7   1   3      345.05      342.63      7.65 o
  -5   1   3       48.07       30.81      1.08 o
  -3   1   3      325.44      279.97      1.63 o
  -1   1   3       35.03       45.32      1.00 o
   1   1   3     8024.35     8162.37     21.18 o
   3   1   3       77.60       67.40      2.50 o
   5   1   3      618.21      615.59      5.05 o
   7   1   3      553.11      560.89      4.97 o
   9   1   3      172.27      154.25      2.87 o
  11   1   3        0.21        0.22      3.09 o
 -12   2   3       19.97       21.46      3.86 o
 -10   2   3       23.98       20.84      2.45 o
  -8   2   3       64.63       81.79      2.35 o
  -6   2   3     1853.13     1842.62      7.59 o
  -4   2   3     5749.39     5648.47     11.18 o
  -2   2   3     1625.96     1600.33      4.06 o
   0   2   3     4730.87     4497.48      8.77 o
   2   2   3      789.85      795.63      4.08 o
   4   2   3     4717.39     4886.91     22.61 o
   6   2   3       19.14       25.63      1.51 o
   8   2   3      161.67      160.44      3.28 o
  10   2   3        0.00       -1.95      2.86 o
  12   2   3        7.94        7.64      3.86 o
 -11   3   3       26.05       28.18      3.37 o
  -9   3   3       83.06       78.62      2.62 o
  -7   3   3      924.43      963.31      4.64 o
  -5   3   3      105.22      144.92      1.90 o
  -3   3   3      601.97      667.15      2.14 o
  -1   3   3     2965.94     2759.19      4.61 o
   1   3   3      918.25      911.35      2.70 o
   3   3   3      391.96      384.46      3.02 o
   5   3   3      219.42      254.64      5.64 o
   7   3   3      227.01      218.56      2.96 o
   9   3   3      149.69      149.95      3.17 o
  11   3   3      101.33      105.91      3.98 o
 -12   4   3       13.72       13.90      3.49 o
 -10   4   3      280.45      270.28      3.84 o
  -8   4   3        3.92        3.47      2.12 o
  -6   4   3     1214.85     1227.14      7.01 o
  -4   4   3     6603.14     6749.33     19.15 o
  -2   4   3     3673.79     3717.60      8.57 o
   0   4   3     6194.39     6023.18     12.96 o
   2   4   3      295.65      368.79      2.37 o
   4   4   3    10036.18    10275.38     41.80 o
   6   4   3      546.03      564.15      2.89 o
   8   4   3        2.28        3.17      1.02 o
  10   4   3      126.05      126.26      3.62 o
 -11   5   3      138.82      130.26      3.87 o
  -9   5   3      124.78      116.97      3.11 o
  -7   5   3      245.00      241.51      2.76 o
  -5   5   3      517.90      506.00      8.87 o
  -3   5   3     7024.63     7629.66     23.97 o
  -1   5   3      477.75      578.50      2.82 o
   1   5   3     3643.09     3698.05     11.01 o
   3   5   3      269.83      223.71      2.18 o
   5   5   3      705.12      683.89      4.48 o
   7   5   3      265.75      272.52      2.59 o
   9   5   3       26.65       23.94      2.87 o
  11   5   3        6.47       12.20      4.15 o
 -10   6   3       82.83       69.60      3.35 o
  -8   6   3        0.17       -0.79      2.12 o
  -6   6   3       59.31       79.11      1.56 o
  -4   6   3      982.07     1008.64      6.46 o
  -2   6   3     1007.53     1105.64      4.77 o
   0   6   3     2326.91     2500.33      8.06 o
   2   6   3      221.42      291.07      2.35 o
   4   6   3       10.97       18.11      1.65 o
   6   6   3      716.95      655.91      6.84 o
   8   6   3       51.22       45.90      2.75 o
  10   6   3       20.28       24.83      3.99 o
 -11   7   3      145.66      144.34      4.61 o
  -9   7   3      357.65      335.39      5.44 o
  -7   7   3      308.53      262.03      3.48 o
  -5   7   3      282.26      250.72      2.42 o
  -3   7   3      548.97      631.63      2.92 o
  -1   7   3      569.97      585.99      2.43 o
   1   7   3     1377.65     1393.89     16.25 o
   3   7   3       83.50       96.30      2.09 o
   5   7   3     1018.17      925.20      9.88 o
   7   7   3        3.59        2.10      1.74 o
   9   7   3        0.01       -0.03      3.23 o
 -10   8   3       20.56       13.35      3.79 o
  -8   8   3       66.05       58.23      3.64 o
  -6   8   3        5.92       12.21      1.52 o
  -4   8   3     1119.49     1167.68      7.96 o
  -2   8   3       22.20       22.05      1.19 o
   0   8   3      303.95      320.96      2.24 o
   2   8   3      291.36      300.39      2.75 o
   4   8   3       27.83       30.53      1.87 o
   6   8   3       74.17       76.43      2.42 o
   8   8   3        4.58        5.40      3.96 o
  10   8   3        5.84        5.11      4.00 o
  -9   9   3       57.98       52.98      4.16 o
  -7   9   3      240.45      212.22      3.69 o
  -5   9   3        2.72        3.35      2.12 o
  -3   9   3        0.04        0.77      1.09 o
  -1   9   3      837.13      815.95      3.89 o
   1   9   3       50.69       44.57      1.58 o
   3   9   3      415.12      446.30      4.39 o
   5   9   3      214.61      200.73      2.95 o
   7   9   3       26.53       28.66      3.89 o
   9   9   3      162.57      190.38      5.73 o
  -8  10   3       23.57       17.46      3.46 o
  -6  10   3       82.08       74.33      2.65 o
  -4  10   3       61.63       46.59      2.68 o
  -2  10   3        0.08        5.01      1.28 o
   0  10   3      306.21      273.55      4.26 o
   2  10   3      599.10      593.49      5.25 o
   4  10   3       50.93       49.87      2.90 o
   6  10   3        7.17        9.85      3.35 o
   8  10   3        1.21        4.28      3.78 o
  -7  11   3       98.63      110.03      4.41 o
  -5  11   3       45.81       42.65      2.69 o
  -3  11   3      299.89      285.33      5.75 o
  -1  11   3       57.28       55.84      1.71 o
   1  11   3       16.27       19.92      2.33 o
   3  11   3       85.11       80.47      3.39 o
   5  11   3        3.74        1.16      2.59 o
   7  11   3       62.22       89.26      4.61 o
  -6  12   3      143.73      163.15      4.56 o
  -4  12   3      124.96      129.75      4.08 o
  -2  12   3       71.39       62.41      2.64 o
   0  12   3     1063.02     1070.33      7.05 o
   2  12   3       74.07       68.69      3.06 o
   4  12   3        9.03        6.07      3.03 o
   6  12   3      124.31      153.85      4.82 o
  -5  13   3        0.00       -1.37      3.79 o
  -3  13   3      158.51      160.56      3.96 o
  -1  13   3        2.20       -3.28      3.10 o
   1  13   3        4.36        5.58      3.27 o
   3  13   3        0.61        4.64      3.01 o
   5  13   3        0.00       -0.03      3.77 o
  -2  14   3        0.79        5.13      3.90 o
   0  14   3       72.87       81.65      3.89 o
   2  14   3        0.23        3.03      3.47 o
 -12   0   4       88.95      104.74      6.88 o
 -10   0   4       17.82       17.32      3.67 o
  -8   0   4        6.35        5.25      1.22 o
  -6   0   4        0.04        0.54      1.19 o
  -4   0   4     3853.71     3849.05     12.93 o
  -2   0   4     6851.23     6272.73     50.76 o
   0   0   4     8159.31     8004.38     34.43 o
   2   0   4    16529.66    16659.98     77.66 o
   4   0   4     1935.52     1714.67      7.17 o
   6   0   4        4.77        1.43      2.25 o
   8   0   4      240.00      288.23      5.20 o
  10   0   4        3.60        0.64      3.25 o
  12   0   4        9.61        9.07      6.09 o
 -13   1   4        6.68        7.99      4.42 o
 -11   1   4      204.00      221.76      5.12 o
  -9   1   4        0.37        0.10      1.85 o
  -7   1   4       14.40       16.28      1.38 o
  -5   1   4      550.93      554.57      3.07 o
  -3   1   4     3082.00     3149.41      9.39 o
  -1   1   4       67.63       46.07      0.49 o
   1   1   4    15791.24    15975.93     64.88 o
   3   1   4    18867.34    18995.94     36.94 o
   5   1   4     2946.33     3053.54     11.89 o
   7   1   4       55.17       60.90      1.78 o
   9   1   4       63.69       60.83      1.92 o
  11   1   4        0.74       -1.30      3.75 o
 -12   2   4        1.67        4.01      3.52 o
 -10   2   4      158.49      162.44      3.10 o
  -8   2   4        3.07        1.58      1.60 o
  -6   2   4      486.19      506.28      5.49 o
  -4   2   4      200.46      220.00      1.72 o
  -2   2   4      436.20      357.68      1.43 o
   0   2   4     3936.39     3605.65      7.22 o
   2   2   4    10950.36    11589.34     23.65 o
   4   2   4     8232.13     8156.75     36.61 o
   6   2   4      788.81      757.68      4.90 o
   8   2   4      438.50      429.73      5.95 o
  10   2   4       84.88       85.62      3.00 o
  12   2   4        0.94       -0.91      4.12 o
 -11   3   4        8.05        4.55      3.31 o
  -9   3   4      220.83      224.42      3.37 o
  -7   3   4        0.08        2.06      1.25 o
  -5   3   4      185.50      216.59      1.59 o
  -3   3   4      624.21      685.49      2.44 o
  -1   3   4     3939.28     4069.12      6.67 o
   1   3   4     2217.62     2164.83      4.82 o
   3   3   4     5053.80     5201.50     15.83 o
   5   3   4       71.04       76.40      1.29 o
   7   3   4       67.19       58.60      2.13 o
   9   3   4        0.14        1.20      1.28 o
  11   3   4       48.02       39.54      3.63 o
 -12   4   4       34.37       32.40      3.79 o
 -10   4   4        2.36        2.48      2.70 o
  -8   4   4      422.16      413.10      3.67 o
  -6   4   4       56.84       50.81      1.24 o
  -4   4   4      232.05      251.79      1.66 o
  -2   4   4     1307.79     1341.73      2.85 o
   0   4   4     5383.10     5663.71     10.74 o
   2   4   4     4229.71     4199.54     12.70 o
   4   4   4     2562.42     2479.48     17.98 o
   6   4   4      869.27      892.27      6.31 o
   8   4   4       36.40       36.39      1.75 o
  10   4   4        7.06        7.22      2.91 o
 -11   5   4       19.89       19.77      3.37 o
  -9   5   4      218.13      238.50      4.96 o
  -7   5   4      189.70      200.08      2.37 o
  -5   5   4       47.41       32.29      1.03 o
  -3   5   4      821.71      878.02      3.42 o
  -1   5   4     1160.69     1149.33      6.05 o
   1   5   4     1129.03     1081.77      3.78 o
   3   5   4     1338.81     1335.83     11.27 o
   5   5   4      467.96      462.77      4.03 o
   7   5   4        4.69        2.23      1.53 o
   9   5   4       57.43       52.92      2.85 o
  11   5   4        9.19        7.88      4.24 o
 -12   6   4       30.84       28.80      3.85 o
 -10   6   4       21.09       22.46      3.13 o
  -8   6   4       48.40       45.88      2.76 o
  -6   6   4      288.02      250.36      3.11 o
  -4   6   4       49.07       43.82      1.07 o
  -2   6   4     3518.88     3789.30     11.98 o
   0   6   4     2670.59     2701.60      9.66 o
   2   6   4       41.42       43.64      1.17 o
   4   6   4      729.66      706.63      5.34 o
   6   6   4     1850.33     1700.58     12.03 o
   8   6   4      310.32      292.17      3.67 o
  10   6   4        0.39        1.60      3.96 o
 -11   7   4        0.05        4.29      4.13 o
  -9   7   4      331.75      328.22      6.05 o
  -7   7   4        2.19        6.53      1.39 o
  -5   7   4      388.81      413.94      3.29 o
  -3   7   4       65.68       70.29      1.25 o
  -1   7   4      575.57      654.09      3.21 o
   1   7   4      119.54       80.90      1.10 o
   3   7   4      218.82      193.13      2.86 o
   5   7   4      724.36      686.39      7.38 o
   7   7   4      267.28      278.46      3.52 o
   9   7   4        0.39        2.89      4.24 o
 -10   8   4        5.02        4.35      3.55 o
  -8   8   4      392.14      373.82      4.95 o
  -6   8   4     1093.52     1022.24     11.12 o
  -4   8   4       34.65       29.28      1.70 o
  -2   8   4      868.41      949.41      4.18 o
   0   8   4      863.89      851.71      5.28 o
   2   8   4     1016.40     1028.06      9.07 o
   4   8   4     2159.66     2120.43     13.11 o
   6   8   4      142.14      116.18      3.37 o
   8   8   4        0.88        3.69      3.91 o
  10   8   4        9.37        8.35      4.07 o
  -9   9   4        7.05        5.75      3.85 o
  -7   9   4       94.72       78.99      3.44 o
  -5   9   4      345.35      307.22      3.36 o
  -3   9   4       45.84       49.01      1.69 o
  -1   9   4      527.23      563.52      2.95 o
   1   9   4       16.20       18.83      1.56 o
   3   9   4     1643.76     1658.91     13.26 o
   5   9   4       18.17       13.98      2.73 o
   7   9   4      101.89      106.73      4.20 o
   9   9   4       70.62       89.60      5.60 o
  -8  10   4      149.54      157.36      4.17 o
  -6  10   4       53.30       56.11      3.04 o
  -4  10   4       48.42       49.14      1.66 o
  -2  10   4      676.37      639.84      4.70 o
   0  10   4       40.81       26.04      1.72 o
   2  10   4       41.11       41.91      2.20 o
   4  10   4       78.91       75.54      3.00 o
   6  10   4       79.22       72.71      3.80 o
   8  10   4        4.82       14.08      4.89 o
  -7  11   4       70.94       65.24      3.80 o
  -5  11   4       57.53       52.77      3.08 o
  -3  11   4      246.12      232.34      3.23 o
  -1  11   4      162.60      169.89      2.07 o
   1  11   4       78.47       73.36      2.69 o
   3  11   4       23.42       21.85      2.97 o
   5  11   4       13.09       11.42      3.47 o
   7  11   4       12.79       19.83      4.16 o
  -6  12   4        6.61        9.36      3.92 o
  -4  12   4        0.96        3.22      3.24 o
  -2  12   4       57.52       46.29      2.55 o
   0  12   4      340.07      324.92      4.40 o
   2  12   4        2.28        1.20      2.85 o
   4  12   4        2.22        2.73      3.05 o
   6  12   4       19.10       19.08      4.11 o
  -5  13   4       13.88       12.58      4.06 o
  -3  13   4        2.18        4.69      3.02 o
  -1  13   4       16.79       11.62      3.60 o
   1  13   4       16.51       13.42      3.08 o
   3  13   4        0.81        1.90      2.84 o
  -2  14   4        1.83        0.86      4.11 o
   0  14   4       10.23        5.34      3.81 o
   2  14   4        0.02        1.10      3.65 o
 -13   1   5       92.55       89.32      4.65 o
 -11   1   5     1097.75     1171.94     12.21 o
  -9   1   5      279.20      262.80      3.32 o
  -7   1   5     1367.92     1368.92      7.82 o
  -5   1   5      269.48      250.20      1.64 o
  -3   1   5      833.19      856.58      2.50 o
  -1   1   5        1.22       10.92      0.41 o
   1   1   5     9991.36    10094.46     29.51 o
   3   1   5     1056.03     1010.93      4.49 o
   5   1   5        2.48       10.07      1.50 o
   7   1   5      112.80      131.82      2.29 o
   9   1   5      139.31      130.88      2.22 o
  11   1   5        8.25        9.91      4.04 o
 -12   2   5       21.54       23.50      3.52 o
 -10   2   5      116.72      119.27      3.01 o
  -8   2   5      173.32      148.61      2.07 o
  -6   2   5     1604.52     1712.77      7.19 o
  -4   2   5     4498.20     4580.26      9.22 o
  -2   2   5      245.74      291.39      1.26 o
   0   2   5      674.03      606.63      1.91 o
   2   2   5    16536.27    17038.99     49.36 o
   4   2   5     2173.06     2010.44      9.03 o
   6   2   5      540.24      492.89      2.98 o
   8   2   5      138.71      131.33      2.46 o
  10   2   5       52.39       55.73      3.14 o
 -11   3   5       83.49       78.98      3.73 o
  -9   3   5       47.61       47.36      2.50 o
  -7   3   5      479.72      488.75      3.49 o
  -5   3   5     1273.30     1287.29      4.52 o
  -3   3   5     1584.21     1682.17      4.20 o
  -1   3   5        6.77       19.06      0.55 o
   1   3   5    16834.57    17123.99     62.61 o
   3   3   5       46.67       58.23      1.85 o
   5   3   5       13.61        7.33      1.17 o
   7   3   5       94.92       76.13      1.90 o
   9   3   5       95.68       95.06      2.71 o
  11   3   5       11.90       10.01      3.42 o
 -12   4   5        5.29        5.46      3.60 o
 -10   4   5       83.57       80.81      3.10 o
  -8   4   5       66.41       62.01      1.95 o
  -6   4   5        3.92        6.24      1.04 o
  -4   4   5     4148.00     4525.05     13.93 o
  -2   4   5       26.51       27.22      0.71 o
   0   4   5      271.66      339.62      1.33 o
   2   4   5      410.08      426.17      2.08 o
   4   4   5     3721.31     3877.97     15.89 o
   6   4   5       50.77       46.44      1.68 o
   8   4   5       35.69       32.70      2.19 o
  10   4   5       27.55       19.36      2.84 o
 -11   5   5        2.72        0.78      3.11 o
  -9   5   5      841.60      832.69      6.67 o
  -7   5   5      159.81      161.13      2.08 o
  -5   5   5      687.48      695.04      4.17 o
  -3   5   5       44.52       75.46      0.99 o
  -1   5   5      915.52     1042.88      3.64 o
   1   5   5     4587.87     4550.20     13.74 o
   3   5   5     2579.58     2421.07     11.04 o
   5   5   5      481.42      468.78      4.46 o
   7   5   5       73.03       77.42      2.29 o
   9   5   5        1.72        1.14      2.51 o
  11   5   5        0.03       -1.76      4.06 o
 -12   6   5        8.90        8.57      3.64 o
 -10   6   5       56.44       46.48      3.28 o
  -8   6   5      303.78      283.00      3.54 o
  -6   6   5      411.94      367.41      3.79 o
  -4   6   5      203.24      233.57      1.58 o
  -2   6   5      762.71      884.05      3.39 o
   0   6   5      960.10     1130.43      3.45 o
   2   6   5      190.47      157.10      1.70 o
   4   6   5      124.95      121.12      3.11 o
   6   6   5      159.83      150.95      3.58 o
   8   6   5        4.78       12.58      1.96 o
  10   6   5       16.04       12.38      4.36 o
 -11   7   5       21.27       21.84      4.05 o
  -9   7   5       55.02       58.80      3.59 o
  -7   7   5       90.40       70.16      2.15 o
  -5   7   5      238.30      237.39      2.19 o
  -3   7   5       57.89       34.10      1.25 o
  -1   7   5     3651.34     3763.01     15.43 o
   1   7   5      594.08      557.74      2.90 o
   3   7   5      630.22      637.24      5.47 o
   5   7   5      125.92      124.59      2.82 o
   7   7   5      212.65      206.37      4.90 o
   9   7   5        4.97        6.86      3.87 o
 -10   8   5       67.51       59.98      4.16 o
  -8   8   5       56.99       44.05      3.32 o
  -6   8   5      198.75      186.70      2.66 o
  -4   8   5        0.07        4.34      1.50 o
  -2   8   5      697.46      727.35      3.51 o
   0   8   5      278.76      287.02      2.00 o
   2   8   5     2630.23     2569.29     10.60 o
   4   8   5      370.82      354.85      4.21 o
   6   8   5      101.80       90.57      3.12 o
   8   8   5       72.27       68.43      4.36 o
  -9   9   5      126.71      127.29      4.09 o
  -7   9   5      138.20      115.14      3.61 o
  -5   9   5      333.39      296.31      3.67 o
  -3   9   5        0.79        1.66      1.60 o
  -1   9   5       60.36       66.43      1.58 o
   1   9   5      206.32      191.87      4.16 o
   3   9   5       69.16       73.52      3.46 o
   5   9   5       19.53       19.74      3.06 o
   7   9   5       31.95       41.19      3.75 o
   9   9   5        2.59        5.50      4.54 o
  -8  10   5        1.60        4.35      3.34 o
  -6  10   5       46.72       39.60      2.98 o
  -4  10   5      146.51      152.25      2.33 o
  -2  10   5       13.21       17.10      1.65 o
   0  10   5      174.02      182.16      2.47 o
   2  10   5     1519.85     1479.03      9.51 o
   4  10   5        7.38        3.93      2.67 o
   6  10   5        0.32       -0.88      3.37 o
   8  10   5      124.42      125.64      5.10 o
  -7  11   5      425.18      420.23      6.31 o
  -5  11   5       16.18       19.44      3.28 o
  -3  11   5       13.78       13.11      1.94 o
  -1  11   5        3.79        2.47      1.55 o
   1  11   5     1134.35     1119.92     11.72 o
   3  11   5        2.16        6.81      2.54 o
   5  11   5        1.55        2.44      3.46 o
   7  11   5        1.59        0.82      4.10 o
  -6  12   5       73.73       73.27      4.54 o
  -4  12   5      279.25      289.32      4.69 o
  -2  12   5       37.10       32.39      2.45 o
   0  12   5      186.22      193.57      2.87 o
   2  12   5        0.40        4.71      2.69 o
   4  12   5       85.78       76.65      3.72 o
   6  12   5        6.36        9.18      3.71 o
  -5  13   5        4.97        3.84      3.63 o
  -3  13   5      115.23      120.74      3.79 o
  -1  13   5        2.36        2.02      3.44 o
   1  13   5       35.13       31.72      3.36 o
   3  13   5        1.18       -0.33      2.98 o
  -2  14   5       26.26       36.20      3.85 o
   0  14   5        6.96        6.18      3.73 o
 -12   0   6      309.05      336.78      9.66 o
 -10   0   6        2.96        5.86      5.56 o
  -8   0   6        9.33       13.26      1.59 o
  -6   0   6     4593.48     4431.46     16.79 o
  -4   0   6      347.93      408.91      2.74 o
  -2   0   6       45.63       41.61      0.91 o
   0   0   6     1661.44     1828.15      9.92 o
   2   0   6      382.59      344.51      2.63 o
   4   0   6      229.49      230.12      2.41 o
   6   0   6      265.57      253.32      2.91 o
   8   0   6       67.14       54.96      3.02 o
  10   0   6        3.05        1.73      3.49 o
 -13   1   6       31.98       36.93      4.29 o
 -11   1   6        8.48       28.20      3.68 o
  -9   1   6      410.88      409.43      5.90 o
  -7   1   6        4.58        4.41      1.25 o
  -5   1   6        1.92        8.53      1.04 o
  -3   1   6      211.60      260.09      1.28 o
  -1   1   6     2519.70     2554.10      6.87 o
   1   1   6        1.89        3.62      0.93 o
   3   1   6     1001.17      961.29      5.61 o
   5   1   6     1778.25     1777.82      6.19 o
   7   1   6       30.42       36.20      1.90 o
   9   1   6       10.37        9.91      2.02 o
  11   1   6       63.56       62.07      4.47 o
 -12   2   6       68.25       77.66      3.90 o
 -10   2   6      462.39      490.15      4.52 o
  -8   2   6      223.55      266.12      3.02 o
  -6   2   6      195.03      182.20      1.63 o
  -4   2   6      700.90      663.85      2.25 o
  -2   2   6     1664.27     1648.36      4.13 o
   0   2   6     5079.10     5304.29     14.32 o
   2   2   6     1512.82     1536.46      6.16 o
   4   2   6      926.78      892.67      4.98 o
   6   2   6     1751.41     1647.42      9.25 o
   8   2   6        2.47        3.58      2.00 o
  10   2   6       73.54       81.97      3.45 o
 -11   3   6      145.73      146.43      4.08 o
  -9   3   6      326.68      340.54      3.23 o
  -7   3   6     2762.53     2718.53     18.03 o
  -5   3   6       90.60       82.06      1.38 o
  -3   3   6       47.09       42.05      0.79 o
  -1   3   6      687.02      714.61      1.89 o
   1   3   6     2251.98     2242.51      5.80 o
   3   3   6      927.93      882.67      3.28 o
   5   3   6      229.15      239.05      2.37 o
   7   3   6      267.48      261.84      3.68 o
   9   3   6       52.93       54.33      2.57 o
  11   3   6        3.26        2.90      3.54 o
 -12   4   6        3.83        5.49      3.69 o
 -10   4   6       39.70       33.48      2.89 o
  -8   4   6      105.36       93.65      2.26 o
  -6   4   6      107.89      118.59      1.59 o
  -4   4   6      181.20      138.29      1.30 o
  -2   4   6       24.72       27.33      0.92 o
   0   4   6     1664.72     1892.42      5.98 o
   2   4   6     3434.01     3791.48      9.65 o
   4   4   6     2103.72     2137.27     11.52 o
   6   4   6      651.81      602.63      7.35 o
   8   4   6      179.28      175.87      2.81 o
  10   4   6       28.30       24.45      3.40 o
 -11   5   6        5.90        5.53      3.36 o
  -9   5   6       18.92       21.33      1.93 o
  -7   5   6      643.20      646.34      4.35 o
  -5   5   6      221.45      201.86      1.52 o
  -3   5   6      216.23      193.56      1.62 o
  -1   5   6       27.16       16.29      0.77 o
   1   5   6       35.47       54.12      0.96 o
   3   5   6      211.72      227.39      2.18 o
   5   5   6      538.17      516.45      4.14 o
   7   5   6      843.90      811.17      7.44 o
   9   5   6        2.76        5.50      2.91 o
 -12   6   6        1.90        0.56      3.77 o
 -10   6   6      189.76      183.80      3.98 o
  -8   6   6       56.36       53.67      1.90 o
  -6   6   6     2192.51     2159.46      9.42 o
  -4   6   6      327.54      318.42      3.45 o
  -2   6   6      133.97      117.55      1.18 o
   0   6   6      903.45      946.35      3.66 o
   2   6   6      180.55      164.38      1.40 o
   4   6   6     4388.78     4260.79     31.36 o
   6   6   6     1555.26     1502.01     16.20 o
   8   6   6       52.76       45.62      3.09 o
  10   6   6       57.49       54.55      4.38 o
 -11   7   6       24.31       21.99      4.28 o
  -9   7   6      227.77      231.06      4.33 o
  -7   7   6      939.27      866.89      6.12 o
  -5   7   6      318.43      338.56      2.30 o
  -3   7   6     1519.82     1503.82      5.10 o
  -1   7   6      322.71      348.79      2.19 o
   1   7   6      156.90      190.59      1.48 o
   3   7   6      171.31      160.89      4.19 o
   5   7   6      856.59      765.47     17.70 o
   7   7   6       53.62       68.41      2.98 o
   9   7   6        5.45        4.51      4.04 o
 -10   8   6       10.07        7.03      3.55 o
  -8   8   6        5.27        8.85      3.03 o
  -6   8   6     1938.78     1940.57     13.54 o
  -4   8   6     1908.39     1921.83     10.06 o
  -2   8   6      285.14      233.45      1.83 o
   0   8   6      678.13      705.78      3.65 o
   2   8   6        0.65        6.28      1.16 o
   4   8   6      269.48      279.03      3.82 o
   6   8   6     1176.14     1158.82      7.08 o
   8   8   6      450.58      412.20      5.50 o
  -9   9   6       10.81       13.04      3.81 o
  -7   9   6       22.08       18.94      2.94 o
  -5   9   6      204.33      217.24      2.97 o
  -3   9   6      260.94      265.17      2.53 o
  -1   9   6       39.56       36.31      1.52 o
   1   9   6     2377.14     2287.36      9.91 o
   3   9   6       14.41       11.46      2.31 o
   5   9   6      152.87      153.34      4.07 o
   7   9   6      136.85      131.61      4.19 o
  -8  10   6      287.09      279.50      5.43 o
  -6  10   6      105.34      113.12      3.32 o
  -4  10   6      104.10      117.21      2.40 o
  -2  10   6      146.13      149.40      2.13 o
   0  10   6     1485.00     1377.07      6.96 o
   2  10   6       73.92       83.90      2.26 o
   4  10   6       39.99       38.19      3.01 o
   6  10   6        0.36       -1.81      3.60 o
   8  10   6        2.83        2.61      4.53 o
  -7  11   6        1.24        2.40      3.86 o
  -5  11   6      457.21      429.66      5.25 o
  -3  11   6      240.14      229.52      2.84 o
  -1  11   6       88.30       94.34      2.14 o
   1  11   6        0.52        4.93      2.46 o
   3  11   6      134.94      129.21      3.42 o
   5  11   6        1.53        1.68      3.30 o
   7  11   6        1.11        1.03      4.23 o
  -6  12   6        7.98        8.97      3.90 o
  -4  12   6       16.07       23.34      3.45 o
  -2  12   6       22.74       15.95      2.46 o
   0  12   6       81.60       75.77      2.45 o
   2  12   6       18.84       13.11      2.79 o
   4  12   6        2.98        2.20      3.17 o
  -5  13   6       44.37       29.72      3.76 o
  -3  13   6       34.82       33.18      3.35 o
  -1  13   6        0.00        7.75      3.64 o
   1  13   6        0.62       -0.09      3.41 o
   3  13   6       18.39       21.10      3.08 o
   0  14   6       78.85       88.55      4.20 o
 -13   1   7      165.77      163.75      4.80 o
 -11   1   7      851.95      865.06      8.32 o
  -9   1   7     1605.81     1624.90     11.78 o
  -7   1   7      161.04      158.61      1.73 o
  -5   1   7     7234.87     7820.90     18.87 o
  -3   1   7     4703.75     5025.71     11.63 o
  -1   1   7     1288.99     1268.05      4.40 o
   1   1   7        4.48        2.61      0.74 o
   3   1   7     1185.06     1301.32      7.83 o
   5   1   7       33.59       29.81      1.60 o
   7   1   7       27.54       30.33      1.80 o
   9   1   7       52.64       47.66      2.68 o
  11   1   7       28.22       34.31      4.55 o
 -12   2   7       10.85       18.21      3.64 o
 -10   2   7       18.09       17.79      2.77 o
  -8   2   7        1.45        4.64      1.21 o
  -6   2   7       96.43       92.63      1.45 o
  -4   2   7     2647.08     2837.92      7.75 o
  -2   2   7     3683.96     3676.96     12.43 o
   0   2   7     1453.47     1290.16      3.46 o
   2   2   7      897.62      920.53      3.97 o
   4   2   7     5040.71     5087.92     15.78 o
   6   2   7      400.24      368.92      4.35 o
   8   2   7       90.31       92.47      2.64 o
  10   2   7       26.17       32.19      3.22 o
 -11   3   7      274.80      276.88      4.74 o
  -9   3   7      360.94      342.54      3.20 o
  -7   3   7       64.27       47.25      1.47 o
  -5   3   7     2151.52     2412.81      9.21 o
  -3   3   7     6721.70     6792.47     15.72 o
  -1   3   7     7446.22     7814.34     14.75 o
   1   3   7      585.80      726.75      3.13 o
   3   3   7     1042.99     1032.19      5.42 o
   5   3   7      206.45      171.93      2.24 o
   7   3   7      286.26      266.73      5.17 o
   9   3   7      238.81      248.44      5.40 o
  11   3   7        0.10       -2.56      4.26 o
 -12   4   7       29.95       25.83      3.71 o
 -10   4   7        1.34       -2.35      2.76 o
  -8   4   7     1125.55     1135.35      9.35 o
  -6   4   7     1070.91     1086.37      4.73 o
  -4   4   7     1206.35     1257.83      5.40 o
  -2   4   7     3346.79     3486.93      6.39 o
   0   4   7     5089.20     5100.96     16.75 o
   2   4   7     1068.45     1146.96      4.13 o
   4   4   7      310.17      314.95      2.54 o
   6   4   7      251.24      225.75      4.80 o
   8   4   7      159.38      180.70      3.15 o
  10   4   7       22.16       20.14      3.16 o
 -11   5   7       70.59       64.80      3.75 o
  -9   5   7        0.03       -0.90      1.96 o
  -7   5   7     1194.14     1221.33      6.71 o
  -5   5   7      155.85      148.25      1.44 o
  -3   5   7      609.05      597.07      2.45 o
  -1   5   7     1116.55     1000.13      3.39 o
   1   5   7       68.75       85.36      0.97 o
   3   5   7       53.51       42.03      1.47 o
   5   5   7       32.28       27.33      1.81 o
   7   5   7      547.73      531.90      4.39 o
   9   5   7        3.70        0.57      2.82 o
 -10   6   7        1.08        1.99      3.55 o
  -8   6   7       45.47       42.17      1.94 o
  -6   6   7      190.90      178.96      2.15 o
  -4   6   7       32.98       35.63      0.95 o
  -2   6   7       10.09        6.46      0.82 o
   0   6   7       46.51       60.61      1.05 o
   2   6   7      154.76      155.37      1.70 o
   4   6   7        0.17        8.51      1.53 o
   6   6   7       44.65       65.59      2.98 o
   8   6   7       29.98       25.78      2.63 o
  10   6   7       20.05       18.53      4.20 o
 -11   7   7        2.58        0.76      3.97 o
  -9   7   7        3.22        2.99      3.07 o
  -7   7   7        9.36        6.93      2.01 o
  -5   7   7        4.96        5.90      1.42 o
  -3   7   7      383.77      349.17      2.06 o
  -1   7   7      129.73      115.94      1.17 o
   1   7   7     1592.30     1605.88      5.70 o
   3   7   7      688.83      727.61      7.79 o
   5   7   7       40.37       34.23      1.81 o
   7   7   7        7.91       14.16      2.66 o
   9   7   7       12.75       15.32      3.62 o
 -10   8   7       17.75       14.10      4.21 o
  -8   8   7      248.71      231.92      4.16 o
  -6   8   7      138.47      145.66      2.73 o
  -4   8   7        4.14        8.08      1.55 o
  -2   8   7        0.03       -1.07      1.22 o
   0   8   7        9.20       13.27      1.14 o
   2   8   7      158.34      120.31      4.08 o
   4   8   7     1130.80     1091.76      6.35 o
   6   8   7      108.96      105.68      4.98 o
   8   8   7      216.99      215.90      4.65 o
  -9   9   7       75.87       85.90      4.50 o
  -7   9   7       18.35       15.52      2.92 o
  -5   9   7      319.86      290.98      3.48 o
  -3   9   7       89.96       93.44      1.80 o
  -1   9   7        1.15        5.36      1.30 o
   1   9   7      141.31      139.75      1.93 o
   3   9   7      227.66      225.49      3.05 o
   5   9   7        6.58        3.49      3.34 o
   7   9   7       22.96       24.32      4.12 o
  -8  10   7       11.34       11.85      3.83 o
  -6  10   7      258.89      245.72      4.27 o
  -4  10   7        5.90        6.33      1.93 o
  -2  10   7       10.04        9.56      1.65 o
   0  10   7      332.51      325.73      3.29 o
   2  10   7       47.90       56.01      2.32 o
   4  10   7      310.54      296.36      5.60 o
   6  10   7        2.13       -3.49      3.52 o
  -7  11   7        6.44        2.38      3.90 o
  -5  11   7      153.83      144.50      4.10 o
  -3  11   7      201.44      207.52      3.23 o
  -1  11   7      344.83      348.26      2.97 o
   1  11   7        9.32        9.14      2.58 o
   3  11   7      630.36      602.59      5.10 o
   5  11   7        8.50        6.63      3.28 o
  -6  12   7        2.69       -3.21      3.86 o
  -4  12   7      594.63      615.43      5.90 o
  -2  12   7       21.65       18.76      2.47 o
   0  12   7      243.00      251.32      3.39 o
   2  12   7      138.36      153.18      3.59 o
   4  12   7        6.03        4.79      3.14 o
  -5  13   7       98.63      111.70      4.38 o
  -3  13   7       41.86       57.91      3.32 o
  -1  13   7      594.82      656.60      6.89 o
   1  13   7        0.52        1.72      3.54 o
   3  13   7        1.76        5.45      3.35 o
 -12   0   8      187.79      188.33      6.12 o
 -10   0   8     1058.84     1151.74     14.69 o
  -8   0   8       53.71       48.49      2.82 o
  -6   0   8      484.33      483.82      3.39 o
  -4   0   8      856.92     1116.36      5.63 o
  -2   0   8     4819.88     4962.99     23.50 o
   0   0   8     1879.04     1721.97      8.97 o
   2   0   8       34.12       33.36      1.52 o
   4   0   8     4097.43     4063.60     23.94 o
   6   0   8       15.46       17.87      2.05 o
   8   0   8       14.64       13.38      3.11 o
  10   0   8       77.75       84.12      6.53 o
 -13   1   8        0.30        8.15      4.07 o
 -11   1   8        7.99       20.26      3.80 o
  -9   1   8      503.64      509.92      4.54 o
  -7   1   8     1112.25     1190.32      3.75 o
  -5   1   8     1534.48     1834.44      6.69 o
  -3   1   8     5266.84     5525.62     12.93 o
  -1   1   8     5331.32     5294.39     14.56 o
   1   1   8     1125.60     1146.54      5.14 o
   3   1   8      347.69      310.46      2.26 o
   5   1   8      384.77      322.18      2.63 o
   7   1   8        0.96        5.90      1.76 o
   9   1   8        4.18        4.63      2.74 o
  11   1   8       10.95       11.58      4.23 o
 -12   2   8       87.57       88.85      4.05 o
 -10   2   8       47.64       57.23      2.75 o
  -8   2   8     1185.41     1183.15      5.11 o
  -6   2   8        0.31        3.12      1.10 o
  -4   2   8      888.28      984.02      5.76 o
  -2   2   8      676.51      711.55      1.93 o
   0   2   8        6.56        2.81      0.66 o
   2   2   8     5091.31     5274.27     22.61 o
   4   2   8      228.79      251.84      4.68 o
   6   2   8      939.80      917.86      8.49 o
   8   2   8      700.99      681.22      9.24 o
  10   2   8       33.86       39.50      3.60 o
 -11   3   8      128.86      136.54      4.23 o
  -9   3   8      116.39      119.78      2.77 o
  -7   3   8     1253.71     1271.23      7.75 o
  -5   3   8      892.99      968.27      4.06 o
  -3   3   8       33.55       54.36      1.00 o
  -1   3   8        6.20       10.56      0.64 o
   1   3   8      112.73      104.90      1.15 o
   3   3   8      593.56      641.47      4.97 o
   5   3   8      182.66      198.18      2.24 o
   7   3   8        0.04        4.42      2.72 o
   9   3   8      280.92      273.10      4.56 o
 -12   4   8        0.11        0.39      3.73 o
 -10   4   8       69.14       71.17      3.29 o
  -8   4   8       22.62       21.14      1.70 o
  -6   4   8      276.80      258.38      2.16 o
  -4   4   8      509.51      484.45      2.08 o
  -2   4   8        0.05        3.05      0.74 o
   0   4   8      523.95      607.86      2.02 o
   2   4   8      206.54      232.50      1.69 o
   4   4   8      385.41      372.98      2.91 o
   6   4   8     1623.69     1560.34     20.17 o
   8   4   8      192.65      212.02      3.88 o
  10   4   8        6.69        6.51      3.19 o
 -11   5   8        0.03       -0.35      3.22 o
  -9   5   8       56.91       63.26      2.63 o
  -7   5   8      196.64      201.43      2.29 o
  -5   5   8      173.74      161.11      1.60 o
  -3   5   8      212.53      212.09      1.35 o
  -1   5   8      711.81      792.13      2.81 o
   1   5   8       31.13       42.18      0.89 o
   3   5   8      420.74      372.51      2.74 o
   5   5   8        5.10        7.55      1.86 o
   7   5   8       49.97       45.89      3.10 o
   9   5   8       12.59        6.03      2.83 o
 -10   6   8       46.09       49.76      3.74 o
  -8   6   8      137.51      131.75      2.16 o
  -6   6   8        2.68        3.73      1.55 o
  -4   6   8      466.82      437.40      2.34 o
  -2   6   8      320.12      356.48      1.86 o
   0   6   8     1079.71     1040.54      4.01 o
   2   6   8       75.51       98.23      1.36 o
   4   6   8       14.61       14.51      1.66 o
   6   6   8     2013.04     1990.75     17.86 o
   8   6   8      227.75      221.99      4.31 o
 -11   7   8      123.85      145.53      5.09 o
  -9   7   8       69.62       71.51      3.41 o
  -7   7   8      149.43      138.58      2.38 o
  -5   7   8      127.17      108.82      2.25 o
  -3   7   8     2525.62     2498.01      9.06 o
  -1   7   8      256.29      261.43      1.55 o
   1   7   8       74.45       76.60      1.20 o
   3   7   8      451.81      476.41      2.98 o
   5   7   8      464.98      443.33      5.54 o
   7   7   8      460.22      434.33      4.37 o
   9   7   8       18.04       19.34      3.57 o
 -10   8   8        6.59        3.54      3.96 o
  -8   8   8       41.72       39.11      3.21 o
  -6   8   8      374.60      349.20      3.26 o
  -4   8   8      372.81      369.47      2.78 o
  -2   8   8      103.46      107.06      1.60 o
   0   8   8        8.48        7.36      1.16 o
   2   8   8        0.28        1.89      1.44 o
   4   8   8        2.50       -1.14      2.98 o
   6   8   8        0.00        2.79      2.50 o
   8   8   8      175.04      167.83      4.47 o
  -9   9   8      178.92      196.09      5.42 o
  -7   9   8       48.53       47.47      3.08 o
  -5   9   8     1240.07     1211.93      8.42 o
  -3   9   8     1181.50     1178.06      5.32 o
  -1   9   8      387.92      381.94      2.36 o
   1   9   8        7.46        6.94      1.24 o
   3   9   8      696.10      684.66      6.65 o
   5   9   8       20.56       13.65      3.75 o
   7   9   8       83.95       76.98      4.24 o
  -8  10   8       34.38       38.19      4.26 o
  -6  10   8      459.07      425.87      5.82 o
  -4  10   8       38.35       35.20      2.16 o
  -2  10   8      258.66      225.18      2.38 o
   0  10   8      139.70      138.79      2.18 o
   2  10   8      236.30      226.25      3.17 o
   4  10   8       23.79       37.86      3.25 o
   6  10   8        0.04       -3.12      3.67 o
  -7  11   8       22.94       24.99      3.63 o
  -5  11   8       71.18       67.60      2.91 o
  -3  11   8      352.74      337.33      3.76 o
  -1  11   8       24.86       27.83      2.10 o
   1  11   8        0.04       -0.23      2.60 o
   3  11   8        4.89        5.24      2.57 o
   5  11   8       62.72       60.10      3.71 o
  -6  12   8       33.62       28.24      4.13 o
  -4  12   8       13.61       18.97      3.28 o
  -2  12   8        2.97        5.06      2.52 o
   0  12   8       49.83       54.94      2.79 o
   2  12   8       29.03       38.72      3.22 o
   4  12   8       39.27       44.34      3.32 o
  -3  13   8      123.69      114.15      3.63 o
  -1  13   8       46.54       57.81      3.90 o
   1  13   8       33.26       22.52      4.01 o
 -13   1   9        0.09        3.70      3.78 o
 -11   1   9      507.72      541.46     10.07 o
  -9   1   9      887.00      866.64      5.79 o
  -7   1   9      313.72      304.77      2.43 o
  -5   1   9     2949.66     3152.04      9.65 o
  -3   1   9     8587.32     9673.32     52.10 o
  -1   1   9     1320.69     1435.46      3.78 o
   1   1   9       17.81       12.01      0.70 o
   3   1   9        5.66       16.07      1.31 o
   5   1   9        4.53        7.18      1.30 o
   7   1   9       32.24       33.29      2.02 o
   9   1   9        0.02        1.45      2.98 o
 -12   2   9        3.09        2.51      3.69 o
 -10   2   9      654.52      652.61      4.57 o
  -8   2   9      113.16      119.90      2.60 o
  -6   2   9      218.91      222.68      1.83 o
  -4   2   9        0.03        1.06      0.87 o
  -2   2   9     1517.25     1402.53      3.41 o
   0   2   9      334.08      363.86      1.67 o
   2   2   9      617.80      632.35      6.09 o
   4   2   9      792.65      728.83      6.07 o
   6   2   9      171.78      159.76      3.12 o
   8   2   9      439.53      438.71      8.67 o
  10   2   9      119.98      139.92      4.80 o
 -11   3   9        4.87        4.44      3.57 o
  -9   3   9      511.33      486.71      6.19 o
  -7   3   9      658.15      599.59      2.97 o
  -5   3   9       97.56       98.84      1.22 o
  -3   3   9     4166.70     4555.63     10.21 o
  -1   3   9     1774.83     1685.61      4.17 o
   1   3   9     2529.33     2699.10      9.43 o
   3   3   9     1666.89     1591.09      8.97 o
   5   3   9      331.54      345.47      3.03 o
   7   3   9      358.41      345.81      4.44 o
   9   3   9      151.65      157.07      3.92 o
 -12   4   9       10.72       11.15      3.79 o
 -10   4   9      105.02      104.00      4.04 o
  -8   4   9       43.84       45.78      2.04 o
  -6   4   9      388.48      396.73      2.65 o
  -4   4   9       45.98       65.37      1.13 o
  -2   4   9      915.82      976.41      2.94 o
   0   4   9        3.57        1.88      0.57 o
   2   4   9        4.50        4.44      0.84 o
   4   4   9     1246.51     1183.38      9.40 o
   6   4   9      806.12      722.42     19.48 o
   8   4   9      473.03      455.46      5.85 o
  10   4   9       35.87       33.61      3.81 o
 -11   5   9       18.96       22.35      3.64 o
  -9   5   9      848.89      823.33     10.48 o
  -7   5   9     1191.40     1149.81      5.67 o
  -5   5   9      199.63      200.48      3.29 o
  -3   5   9        5.28        6.07      0.84 o
  -1   5   9      634.54      650.33      2.27 o
   1   5   9        0.31        1.29      0.75 o
   3   5   9       61.79       48.76      1.14 o
   5   5   9      757.74      799.07      6.61 o
   7   5   9      117.94      131.38      4.98 o
   9   5   9       59.33       46.92      3.66 o
 -10   6   9      120.24      126.98      4.10 o
  -8   6   9       19.48       17.35      1.90 o
  -6   6   9      440.37      408.88      3.32 o
  -4   6   9      697.07      617.13      2.77 o
  -2   6   9       12.84       12.37      1.01 o
   0   6   9        0.94        2.88      0.90 o
   2   6   9       39.87       33.15      0.97 o
   4   6   9     1140.58     1107.36      4.31 o
   6   6   9        8.99       23.40      2.98 o
   8   6   9        2.53        4.93      3.26 o
 -11   7   9       56.14       64.05      4.52 o
  -9   7   9       52.32       49.24      3.22 o
  -7   7   9      174.77      175.58      2.55 o
  -5   7   9       10.72        8.82      1.37 o
  -3   7   9      430.13      400.21      2.43 o
  -1   7   9        5.52        2.70      1.01 o
   1   7   9      126.14      133.16      1.27 o
   3   7   9      159.27      182.07      2.14 o
   5   7   9       76.57       77.14      2.24 o
   7   7   9       76.13       83.84      3.25 o
   9   7   9        2.54        7.74      3.94 o
 -10   8   9       50.09       58.15      4.49 o
  -8   8   9      371.57      371.38      5.24 o
  -6   8   9      191.69      183.11      2.83 o
  -4   8   9      359.64      335.51      3.47 o
  -2   8   9        0.09        0.88      1.22 o
   0   8   9       38.89       35.80      1.33 o
   2   8   9      198.52      195.42      2.01 o
   4   8   9        6.71        2.15      2.17 o
   6   8   9      102.58       91.84      3.70 o
   8   8   9       77.84       75.30      4.65 o
  -9   9   9       38.15       42.32      4.04 o
  -7   9   9      216.64      211.68      4.06 o
  -5   9   9       28.94       27.09      2.15 o
  -3   9   9      204.76      189.15      2.42 o
  -1   9   9        2.54        4.81      1.40 o
   1   9   9       40.30       37.20      1.42 o
   3   9   9      192.39      193.97      3.13 o
   5   9   9       96.55       89.81      4.05 o
   7   9   9       93.72       94.05      4.02 o
  -8  10   9       54.92       62.93      4.79 o
  -6  10   9        0.41        0.09      3.09 o
  -4  10   9       95.48       93.27      2.41 o
  -2  10   9       11.51        7.75      1.51 o
   0  10   9       62.33       61.37      2.11 o
   2  10   9       11.03        7.63      2.22 o
   4  10   9      135.64      149.81      3.82 o
   6  10   9       52.76       54.16      3.92 o
  -7  11   9        0.73       -0.77      3.83 o
  -5  11   9       13.14       13.01      2.47 o
  -3  11   9      100.75      100.46      2.60 o
  -1  11   9      109.84      105.21      2.62 o
   1  11   9       59.06       49.49      2.84 o
   3  11   9       16.37       30.16      2.99 o
   5  11   9        1.43        0.32      3.51 o
  -6  12   9       48.15       50.13      3.78 o
  -4  12   9      142.80      133.11      3.72 o
  -2  12   9      159.91      168.81      3.24 o
   0  12   9       12.99       16.06      2.71 o
   2  12   9       15.45       18.73      2.92 o
   4  12   9        2.32        1.58      3.55 o
  -3  13   9       98.57      113.63      4.12 o
  -1  13   9       96.83      127.65      4.09 o
   1  13   9       79.23       91.59      3.95 o
 -12   0  10      422.54      445.50      9.79 o
 -10   0  10       13.29       10.37      4.39 o
  -8   0  10      421.05      498.46      5.62 o
  -6   0  10       18.58       17.35      1.60 o
  -4   0  10     2056.37     2046.05      6.85 o
  -2   0  10       75.89       66.34      1.24 o
   0   0  10     1766.80     1747.16      5.01 o
   2   0  10     1732.74     1763.67      7.15 o
   4   0  10      726.19      802.34      9.27 o
   6   0  10      767.91      759.44      9.12 o
   8   0  10       12.61       12.84      3.57 o
  10   0  10      431.92      498.50      8.37 o
 -11   1  10       48.18       53.90      4.05 o
  -9   1  10      408.63      431.09      3.97 o
  -7   1  10      251.42      252.25      2.38 o
  -5   1  10      291.15      275.64      3.27 o
  -3   1  10     1566.64     1450.08      5.81 o
  -1   1  10     1677.10     1602.50      5.52 o
   1   1  10      365.93      356.39      4.81 o
   3   1  10       35.57       40.06      1.49 o
   5   1  10      193.57      185.20      3.25 o
   7   1  10       30.83       33.74      1.94 o
   9   1  10       33.02       40.73      3.33 o
 -12   2  10       29.22       42.56      4.15 o
 -10   2  10      388.97      391.74      6.57 o
  -8   2  10       16.29       17.41      2.22 o
  -6   2  10      350.22      338.63      2.02 o
  -4   2  10      435.30      389.43      2.29 o
  -2   2  10     2672.78     2893.51      8.78 o
   0   2  10      180.32      158.27      1.27 o
   2   2  10      491.59      404.36      4.03 o
   4   2  10     1087.70     1083.45      8.19 o
   6   2  10       36.66       42.54      1.78 o
   8   2  10        5.97       18.88      2.76 o
  10   2  10      133.86      131.85      7.62 o
 -11   3  10       20.40       22.19      3.57 o
  -9   3  10      647.39      654.49      5.15 o
  -7   3  10     1132.00     1167.04      5.92 o
  -5   3  10       13.55       12.26      0.87 o
  -3   3  10      263.80      255.73      1.46 o
  -1   3  10      431.54      473.39      2.76 o
   1   3  10       11.93       38.73      1.05 o
   3   3  10        7.67        3.89      0.86 o
   5   3  10       10.18       12.01      1.51 o
   7   3  10        9.11       16.50      2.87 o
   9   3  10        7.06       12.56      3.37 o
 -12   4  10       92.88       97.64      4.31 o
 -10   4  10       44.66       44.86      3.71 o
  -8   4  10     1060.69     1065.95      4.70 o
  -6   4  10        0.61        0.36      1.39 o
  -4   4  10      115.09      110.83      1.30 o
  -2   4  10      978.94      941.43      4.00 o
   0   4  10       61.13       63.28      1.16 o
   2   4  10        1.99        0.88      1.09 o
   4   4  10       12.76       11.14      1.30 o
   6   4  10       27.93       19.68      2.51 o
   8   4  10      332.69      333.76      5.32 o
 -11   5  10        6.95        6.79      4.19 o
  -9   5  10       29.53       26.58      2.33 o
  -7   5  10      689.57      682.44      4.28 o
  -5   5  10      858.88      837.30      4.71 o
  -3   5  10      172.80      173.69      1.54 o
  -1   5  10       32.50       39.55      1.01 o
   1   5  10        2.28        1.89      0.73 o
   3   5  10      173.70      185.48      1.78 o
   5   5  10       51.84       55.05      3.07 o
   7   5  10        0.00        3.06      2.78 o
   9   5  10        8.72        7.53      3.42 o
 -10   6  10        3.32        8.09      3.89 o
  -8   6  10      317.59      329.01      3.28 o
  -6   6  10        0.28        2.22      1.13 o
  -4   6  10      251.66      274.74      2.00 o
  -2   6  10       64.31       51.22      1.21 o
   0   6  10      717.40      736.32      3.85 o
   2   6  10       70.03       68.34      1.50 o
   4   6  10       78.35       91.78      1.93 o
   6   6  10        0.36        1.93      2.27 o
   8   6  10       30.99       21.79      3.26 o
 -11   7  10       15.04       24.53      4.54 o
  -9   7  10      272.64      289.51      5.07 o
  -7   7  10       29.17       28.62      1.74 o
  -5   7  10      146.19      154.90      1.97 o
  -3   7  10     2053.90     2039.03      9.54 o
  -1   7  10     1556.12     1531.83      6.12 o
   1   7  10       71.79       74.70      1.13 o
   3   7  10      176.40      161.27      2.08 o
   5   7  10        4.93        3.88      2.14 o
   7   7  10       21.43       19.21      2.78 o
 -10   8  10       73.55       90.60      4.72 o
  -8   8  10        1.30        6.63      3.13 o
  -6   8  10      265.93      259.61      3.54 o
  -4   8  10      965.97      933.70      3.94 o
  -2   8  10      174.50      149.03      1.67 o
   0   8  10      105.09      126.96      1.66 o
   2   8  10        8.20       11.36      1.46 o
   4   8  10       38.84       31.89      2.37 o
   6   8  10       66.63       79.85      3.57 o
   8   8  10       31.63       35.94      4.64 o
  -9   9  10      190.88      210.30      5.28 o
  -7   9  10      122.04      129.62      3.78 o
  -5   9  10      347.48      326.05      3.56 o
  -3   9  10     1717.42     1713.09     10.02 o
  -1   9  10      717.52      745.32      3.22 o
   1   9  10       98.36       83.25      1.43 o
   3   9  10      535.73      536.43      4.47 o
   5   9  10      177.04      194.38      4.26 o
   7   9  10       23.45       16.39      4.17 o
  -8  10  10       31.00       36.44      4.65 o
  -6  10  10        0.69       -1.72      2.75 o
  -4  10  10        5.80        3.99      2.11 o
  -2  10  10        0.07        1.02      1.69 o
   0  10  10       77.55       62.46      2.29 o
   2  10  10       34.15       37.02      2.85 o
   4  10  10        1.09        1.61      3.19 o
   6  10  10        2.69        3.02      3.41 o
  -7  11  10        5.13        8.51      3.99 o
  -5  11  10       10.28        8.53      2.65 o
  -3  11  10      138.57      132.08      2.81 o
  -1  11  10       26.29       17.44      2.58 o
   1  11  10        5.70        7.92      2.67 o
   3  11  10      125.71      128.02      3.70 o
   5  11  10       25.54       31.82      3.62 o
  -6  12  10       50.36       57.69      3.91 o
  -4  12  10       92.20       96.57      3.43 o
  -2  12  10       78.48       75.70      2.92 o
   0  12  10        1.88        3.09      2.78 o
   2  12  10        0.13        2.62      2.93 o
  -3  13  10       28.56       29.81      3.74 o
  -1  13  10       56.25       65.09      4.17 o
 -11   1  11       34.39       32.27      3.52 o
  -9   1  11      157.92      152.94      3.18 o
  -7   1  11      123.18      112.27      1.98 o
  -5   1  11      291.90      273.57      4.48 o
  -3   1  11     2376.07     2458.99      9.33 o
  -1   1  11      909.93      989.68      3.73 o
   1   1  11      159.57      184.83      3.94 o
   3   1  11      600.27      600.45      4.26 o
   5   1  11      107.59      105.60      2.44 o
   7   1  11        7.59        8.50      2.40 o
   9   1  11        1.81        7.11      3.03 o
 -12   2  11        0.24        0.73      3.90 o
 -10   2  11       73.29       85.76      2.97 o
  -8   2  11      300.39      280.25      3.45 o
  -6   2  11        0.68        5.57      1.09 o
  -4   2  11      240.31      216.36      1.24 o
  -2   2  11      591.41      532.30      4.67 o
   0   2  11      191.84      215.26      1.57 o
   2   2  11     1171.55     1147.90      9.20 o
   4   2  11        4.28        5.15      1.75 o
   6   2  11      553.66      520.06      4.19 o
   8   2  11      176.79      194.97      3.54 o
  10   2  11       67.66       76.14      5.92 o
 -11   3  11        8.16        4.75      3.57 o
  -9   3  11       75.26       85.38      2.60 o
  -7   3  11      993.66     1033.15      5.20 o
  -5   3  11      226.90      204.41      2.36 o
  -3   3  11        3.67        4.89      0.83 o
  -1   3  11     7017.14     7459.48     20.17 o
   1   3  11      395.49      405.09      2.13 o
   3   3  11        0.31        0.83      0.86 o
   5   3  11       27.61       29.77      1.58 o
   7   3  11       27.90       26.26      2.85 o
   9   3  11        4.36        3.46      3.29 o
 -12   4  11        0.69       -1.08      3.62 o
 -10   4  11      279.14      269.35      5.03 o
  -8   4  11      460.95      475.94      5.88 o
  -6   4  11       41.36       52.00      1.86 o
  -4   4  11        2.38        4.03      1.01 o
  -2   4  11      884.20      806.17      2.93 o
   0   4  11       92.62       86.86      1.31 o
   2   4  11      655.65      569.45      3.18 o
   4   4  11       18.64       19.95      1.22 o
   6   4  11        0.10        1.81      1.99 o
   8   4  11       51.79       46.73      3.28 o
 -11   5  11      110.94      128.41      5.00 o
  -9   5  11      248.84      237.87      3.46 o
  -7   5  11     2936.34     2829.98     11.10 o
  -5   5  11     6265.37     6233.70     19.55 o
  -3   5  11      407.01      475.47      2.21 o
  -1   5  11       28.77       31.97      1.04 o
   1   5  11      228.29      212.06      2.18 o
   3   5  11      109.15       99.29      1.34 o
   5   5  11       28.53       35.42      1.82 o
   7   5  11      102.25      116.29      3.42 o
   9   5  11        0.66        0.19      4.11 o
 -10   6  11      450.50      501.32      6.04 o
  -8   6  11      137.78      131.77      3.09 o
  -6   6  11      899.09      868.83      6.24 o
  -4   6  11     1879.39     1830.32      7.03 o
  -2   6  11      559.43      544.27      2.49 o
   0   6  11      123.82      108.76      1.36 o
   2   6  11      113.54      108.55      1.69 o
   4   6  11       81.87       78.58      1.90 o
   6   6  11      114.15      123.57      2.80 o
   8   6  11       30.93       30.63      3.73 o
 -11   7  11       43.74       53.76      4.48 o
  -9   7  11       56.35       50.73      3.86 o
  -7   7  11      662.67      682.66      5.57 o
  -5   7  11     1929.84     1828.01     12.39 o
  -3   7  11        6.25        4.49      1.37 o
  -1   7  11      252.21      261.67      1.78 o
   1   7  11        3.10        4.83      0.77 o
   3   7  11       14.15       11.42      1.65 o
   5   7  11      145.97      144.44      2.59 o
   7   7  11        1.76        1.75      4.12 o
 -10   8  11      101.62      118.33      4.94 o
  -8   8  11       60.76       68.07      3.43 o
  -6   8  11     1155.09     1129.32     15.45 o
  -4   8  11      130.73      109.72      2.18 o
  -2   8  11       82.78       74.70      1.39 o
   0   8  11       11.97       20.56      1.39 o
   2   8  11        1.85        3.42      1.49 o
   4   8  11       23.27       19.89      2.44 o
   6   8  11       12.74       17.77      3.66 o
  -9   9  11       19.02       19.87      3.77 o
  -7   9  11      212.24      216.29      4.65 o
  -5   9  11        8.64        8.81      2.08 o
  -3   9  11      385.39      405.68      3.07 o
  -1   9  11      158.17      142.14      1.96 o
   1   9  11       89.81       79.76      2.07 o
   3   9  11       35.69       47.58      3.16 o
   5   9  11        0.00        4.45      3.10 o
  -8  10  11       22.12       23.70      4.57 o
  -6  10  11       12.53       10.07      2.81 o
  -4  10  11       39.56       32.92      2.48 o
  -2  10  11       36.14       43.68      2.21 o
   0  10  11      327.91      323.04      3.81 o
   2  10  11      123.59      135.47      3.63 o
   4  10  11        8.02        9.80      3.26 o
  -7  11  11       12.43       14.48      4.07 o
  -5  11  11       57.04       56.16      2.97 o
  -3  11  11      131.04      151.48      2.90 o
  -1  11  11        4.73        7.35      2.69 o
   1  11  11        6.05        4.75      2.76 o
   3  11  11      132.60      124.05      3.78 o
  -4  12  11        0.01        1.49      2.96 o
  -2  12  11      109.16      101.49      3.64 o
   0  12  11       34.95       42.78      3.04 o
   2  12  11      322.68      377.22      5.36 o
 -12   0  12       69.87       70.80      5.58 o
 -10   0  12       90.27       72.72      5.03 o
  -8   0  12      305.03      320.60      4.56 o
  -6   0  12       89.32       53.67      2.21 o
  -4   0  12      317.38      247.12      2.97 o
  -2   0  12     1032.85     1040.15     11.91 o
   0   0  12      623.37      688.76      5.12 o
   2   0  12       32.41       39.68      1.71 o
   4   0  12     1263.61     1259.65      7.98 o
   6   0  12       36.92       44.93      4.03 o
   8   0  12        2.47        2.05      3.97 o
 -11   1  12       40.05       43.06      3.60 o
  -9   1  12      100.71       99.32      2.95 o
  -7   1  12      758.33      697.82      4.03 o
  -5   1  12     1177.26     1145.02      4.49 o
  -3   1  12      134.64      186.03      2.34 o
  -1   1  12        9.05       11.42      0.99 o
   1   1  12     2127.71     2080.41     21.28 o
   3   1  12      157.29      152.16      2.01 o
   5   1  12      279.75      282.79      2.96 o
   7   1  12        4.17        7.99      2.62 o
   9   1  12       43.49       52.70      4.16 o
 -12   2  12       37.17       39.35      3.69 o
 -10   2  12       28.05       32.88      2.79 o
  -8   2  12      328.88      340.20      3.47 o
  -6   2  12      520.02      497.26      2.73 o
  -4   2  12       10.17       11.79      0.76 o
  -2   2  12      398.13      430.29      4.29 o
   0   2  12     1776.61     1758.42      7.61 o
   2   2  12       39.16       45.55      1.52 o
   4   2  12      270.54      246.92      2.87 o
   6   2  12      277.37      254.45      3.04 o
   8   2  12       13.50       11.69      2.78 o
 -11   3  12        1.01       -3.91      3.65 o
  -9   3  12       40.41       39.09      3.10 o
  -7   3  12      481.40      416.34      5.27 o
  -5   3  12      365.11      382.81      2.33 o
  -3   3  12     1464.86     1424.55      3.76 o
  -1   3  12      495.52      525.32      4.26 o
   1   3  12      413.72      386.55      3.65 o
   3   3  12       14.33       11.54      0.76 o
   5   3  12       31.49       28.47      1.21 o
   7   3  12       83.42       76.50      2.79 o
   9   3  12        9.15       10.68      3.70 o
 -12   4  12       47.93       48.70      4.04 o
 -10   4  12       69.62       70.87      4.44 o
  -8   4  12      434.55      454.90      3.78 o
  -6   4  12     1091.49     1074.94      4.59 o
  -4   4  12      257.02      237.32      1.77 o
  -2   4  12      534.03      570.90      2.65 o
   0   4  12      591.34      606.42      2.77 o
   2   4  12       11.43       13.05      1.21 o
   4   4  12        9.10       10.83      1.09 o
   6   4  12       13.61       19.12      2.03 o
   8   4  12       64.43       61.71      3.90 o
 -11   5  12      116.38      126.12      5.20 o
  -9   5  12       29.29       26.72      2.37 o
  -7   5  12       14.73       18.18      1.71 o
  -5   5  12       36.76       47.12      1.96 o
  -3   5  12       28.59       41.91      1.40 o
  -1   5  12      413.32      433.55      3.88 o
   1   5  12     2059.84     2031.61      7.76 o
   3   5  12       61.35       77.71      1.56 o
   5   5  12      120.06      117.44      1.71 o
   7   5  12        0.02        4.88      3.26 o
 -10   6  12       57.82       79.62      4.09 o
  -8   6  12        6.44        4.37      2.59 o
  -6   6  12     1570.89     1595.55     10.57 o
  -4   6  12       96.69      100.43      1.98 o
  -2   6  12      881.66      832.83      3.18 o
   0   6  12      225.26      217.33      4.88 o
   2   6  12      350.70      306.60      2.61 o
   4   6  12        2.81        2.48      1.42 o
   6   6  12        0.01        2.78      2.68 o
   8   6  12       53.10       59.62      4.57 o
  -9   7  12        7.12        8.77      3.54 o
  -7   7  12      629.83      664.13      6.92 o
  -5   7  12       41.30       38.69      1.92 o
  -3   7  12      119.44      116.75      2.03 o
  -1   7  12      382.86      380.89      3.12 o
   1   7  12       23.69       22.57      1.30 o
   3   7  12       34.51       30.21      1.56 o
   5   7  12        3.06        2.53      1.97 o
   7   7  12       23.98       22.68      4.13 o
 -10   8  12       52.08       60.63      4.06 o
  -8   8  12       17.98       25.63      3.13 o
  -6   8  12        6.21       14.12      2.08 o
  -4   8  12       53.84       64.45      2.26 o
  -2   8  12        1.34        1.41      1.62 o
   0   8  12     1525.06     1435.25      6.99 o
   2   8  12        0.83        4.18      1.74 o
   4   8  12        2.42        6.25      2.36 o
   6   8  12        0.11        1.33      3.56 o
  -9   9  12      138.35      168.25      4.82 o
  -7   9  12      124.04      131.12      3.75 o
  -5   9  12        0.01       -1.02      2.76 o
  -3   9  12     2143.22     2059.38      8.84 o
  -1   9  12       58.71       72.11      1.76 o
   1   9  12       11.51       10.63      3.07 o
   3   9  12        1.55        3.53      2.66 o
   5   9  12       64.82       63.12      3.50 o
  -8  10  12       57.12       70.33      4.81 o
  -6  10  12        2.76        4.10      2.95 o
  -4  10  12        7.87        5.04      2.64 o
  -2  10  12      415.84      424.40      4.10 o
   0  10  12      259.17      270.34      3.96 o
   2  10  12        0.50        0.97      2.88 o
   4  10  12       58.87       65.58      3.42 o
  -5  11  12       24.15       25.14      2.93 o
  -3  11  12       35.76       28.00      2.62 o
  -1  11  12       48.17       45.41      3.15 o
   1  11  12       15.50       10.89      3.49 o
   3  11  12        6.53       10.82      3.30 o
  -4  12  12       99.49       93.33      3.53 o
  -2  12  12        0.29        2.38      3.13 o
   0  12  12       93.06      102.29      3.65 o
   2  12  12        2.44        5.52      3.66 o
 -11   1  13        2.18        5.36      3.52 o
  -9   1  13      143.59      132.98      3.50 o
  -7   1  13       48.54       47.82      1.95 o
  -5   1  13        0.08        3.15      1.05 o
  -3   1  13      192.78      203.48      1.69 o
  -1   1  13       12.74       16.66      0.79 o
   1   1  13       87.87       86.23      4.79 o
   3   1  13       76.84       76.57      1.88 o
   5   1  13      112.16      103.36      2.35 o
   7   1  13       12.55       13.40      2.67 o
   9   1  13       65.68       75.67      4.09 o
 -12   2  13        0.36        2.78      3.48 o
 -10   2  13      147.16      153.11      4.04 o
  -8   2  13        3.27        0.64      2.24 o
  -6   2  13       30.13       42.21      1.49 o
  -4   2  13      540.36      591.83      3.34 o
  -2   2  13     1004.14      951.30      3.99 o
   0   2  13      172.87      177.64      2.95 o
   2   2  13      106.25       94.73      1.45 o
   4   2  13        8.16       11.92      1.61 o
   6   2  13        0.10        2.71      2.07 o
   8   2  13       47.16       36.02      3.55 o
 -11   3  13       23.63       18.21      3.98 o
  -9   3  13      427.31      406.65      6.05 o
  -7   3  13      406.27      358.61      3.38 o
  -5   3  13     1568.58     1517.60      5.51 o
  -3   3  13      115.92      100.10      1.30 o
  -1   3  13      360.20      400.34      2.32 o
   1   3  13      563.27      543.87      6.06 o
   3   3  13      211.23      197.73      2.00 o
   5   3  13       54.09       46.59      1.83 o
   7   3  13       52.45       53.21      2.68 o
 -10   4  13       26.28       25.52      3.77 o
  -8   4  13      595.06      586.50      5.07 o
  -6   4  13     1279.94     1225.95      4.84 o
  -4   4  13        5.61        3.84      1.36 o
  -2   4  13      264.46      278.35      2.29 o
   0   4  13        5.93        7.04      1.07 o
   2   4  13       41.84       44.17      1.35 o
   4   4  13       54.34       52.04      1.44 o
   6   4  13       71.20       63.30      2.44 o
   8   4  13      122.45      130.28      4.96 o
 -11   5  13        0.09        2.11      4.29 o
  -9   5  13       47.07       42.25      2.86 o
  -7   5  13      638.44      583.87      3.85 o
  -5   5  13     4156.58     4007.62     17.46 o
  -3   5  13     2123.63     2173.12      9.85 o
  -1   5  13       35.78       50.13      1.29 o
   1   5  13      598.58      602.49      3.82 o
   3   5  13       25.09       21.31      1.38 o
   5   5  13        0.02        0.22      1.30 o
   7   5  13      402.89      404.28     15.21 o
 -10   6  13       53.12       54.19      3.78 o
  -8   6  13      188.12      186.38      3.23 o
  -6   6  13      280.91      312.05      3.39 o
  -4   6  13      493.46      483.62      3.58 o
  -2   6  13      511.66      523.69      2.95 o
   0   6  13      213.92      233.35      2.41 o
   2   6  13        9.84        8.05      1.44 o
   4   6  13        0.68        0.18      0.85 o
   6   6  13       52.02       59.94      3.74 o
  -9   7  13        8.51        9.92      3.26 o
  -7   7  13      857.03      833.65      6.05 o
  -5   7  13     1037.41     1088.01      9.60 o
  -3   7  13     2336.89     2263.57     10.54 o
  -1   7  13     1105.34     1022.34      8.51 o
   1   7  13       95.41       84.67      2.13 o
   3   7  13       93.33       85.84      2.22 o
   5   7  13        2.40       -0.65      2.54 o
   7   7  13        5.92        3.33      4.38 o
  -8   8  13      139.42      152.49      3.83 o
  -6   8  13        0.05        1.24      2.30 o
  -4   8  13     1640.95     1602.88      9.18 o
  -2   8  13        0.32        2.20      2.10 o
   0   8  13      206.65      180.65      3.82 o
   2   8  13       14.04       16.69      2.15 o
   4   8  13      114.09      110.00      3.30 o
   6   8  13       37.57       44.27      3.91 o
  -7   9  13       88.67       86.36      3.51 o
  -5   9  13      316.48      327.93      4.73 o
  -3   9  13        3.04       10.51      2.06 o
  -1   9  13      171.67      187.56      3.23 o
   1   9  13        4.44        7.46      3.07 o
   3   9  13      132.24      117.56      3.36 o
   5   9  13        2.07        4.19      3.35 o
  -6  10  13        0.63       -0.31      2.91 o
  -4  10  13      227.42      205.72      3.59 o
  -2  10  13       75.48       77.52      3.38 o
   0  10  13       12.03       28.08      3.37 o
   2  10  13       46.33       49.08      3.51 o
   4  10  13       27.42       37.01      3.71 o
  -5  11  13        3.52        0.72      2.76 o
  -3  11  13        6.51        6.83      2.94 o
  -1  11  13      137.22      124.43      4.02 o
   1  11  13        2.93        3.71      3.45 o
   3  11  13        5.40        4.36      3.19 o
  -2  12  13       35.67       37.68      3.52 o
   0  12  13        1.71        4.12      3.61 o
 -12   0  14       27.81       19.04      5.67 o
 -10   0  14      140.53      133.08      6.56 o
  -8   0  14      540.54      542.65      6.69 o
  -6   0  14       47.13       52.29      1.99 o
  -4   0  14      543.95      553.20      4.44 o
  -2   0  14      675.28      668.23      4.49 o
   0   0  14      609.66      582.76      6.57 o
   2   0  14      220.72      217.83      2.36 o
   4   0  14      332.90      320.98      3.89 o
   6   0  14        1.95        0.67      3.33 o
   8   0  14       82.43       92.66      4.92 o
 -11   1  14      102.30      113.51      3.94 o
  -9   1  14     1090.16     1068.31      6.87 o
  -7   1  14      406.14      417.85      4.20 o
  -5   1  14     1084.01     1105.19      4.56 o
  -3   1  14      860.52      776.51      5.59 o
  -1   1  14      860.48      750.78     10.84 o
   1   1  14      264.97      295.62      2.38 o
   3   1  14      150.32      177.80      2.57 o
   5   1  14       18.44       14.49      1.95 o
   7   1  14      156.34      144.60      3.48 o
 -12   2  14       23.45       23.85      3.68 o
 -10   2  14        2.81        1.20      3.13 o
  -8   2  14        0.65       -1.13      2.32 o
  -6   2  14       11.16        6.01      1.34 o
  -4   2  14       21.91       27.21      1.31 o
  -2   2  14      233.75      238.37      2.85 o
   0   2  14      378.14      374.67      2.89 o
   2   2  14      284.59      241.59      2.49 o
   4   2  14       82.97       78.56      1.87 o
   6   2  14       19.34       21.16      2.67 o
   8   2  14        0.53        1.06      3.52 o
 -11   3  14       48.57       48.57      3.97 o
  -9   3  14        0.01        0.98      3.18 o
  -7   3  14        0.28       -2.45      1.64 o
  -5   3  14       66.57       80.72      1.50 o
  -3   3  14      102.48       84.19      2.59 o
  -1   3  14     1193.07     1257.62      6.19 o
   1   3  14       71.46       76.58      1.59 o
   3   3  14        3.87        3.51      1.38 o
   5   3  14      110.44       92.63      2.43 o
   7   3  14       27.53       25.96      3.29 o
 -10   4  14        3.23        0.99      4.25 o
  -8   4  14       82.49       90.77      2.86 o
  -6   4  14      131.42      134.65      2.33 o
  -4   4  14       67.27       62.42      1.61 o
  -2   4  14      150.61      143.18      2.64 o
   0   4  14      271.31      249.52      6.19 o
   2   4  14      592.78      568.24      2.79 o
   4   4  14       41.59       30.97      2.05 o
   6   4  14        1.77        4.69      2.93 o
   8   4  14       13.72       21.91      4.33 o
 -11   5  14        7.47        9.93      4.08 o
  -9   5  14        3.98        3.98      2.65 o
  -7   5  14       39.49       42.59      2.26 o
  -5   5  14      306.18      313.38      2.85 o
  -3   5  14      312.89      335.21      2.54 o
  -1   5  14       16.57       16.45      1.12 o
   1   5  14       11.76        9.00      1.44 o
   3   5  14      226.12      208.45      2.12 o
   5   5  14       27.96       30.74      2.28 o
   7   5  14       24.95       25.89      3.86 o
 -10   6  14       48.99       53.78      3.80 o
  -8   6  14        3.49        8.05      2.26 o
  -6   6  14      333.60      322.08      3.31 o
  -4   6  14      915.28      907.98      4.88 o
  -2   6  14      420.46      381.83      2.88 o
   0   6  14      741.15      704.23      3.26 o
   2   6  14        7.04       16.32      1.62 o
   4   6  14       33.57       25.22      2.23 o
   6   6  14       78.93       88.02      3.59 o
  -9   7  14      144.61      153.88      3.94 o
  -7   7  14       29.08       36.51      2.62 o
  -5   7  14      255.90      246.66      3.14 o
  -3   7  14      383.85      356.61      4.28 o
  -1   7  14       64.08       44.34      1.38 o
   1   7  14       46.18       55.96      2.04 o
   3   7  14       24.12       19.94      2.35 o
   5   7  14        3.66        2.90      2.89 o
  -8   8  14       35.62       30.03      2.94 o
  -6   8  14        8.49        9.18      3.02 o
  -4   8  14      261.39      253.76      3.21 o
  -2   8  14      106.48      116.53      2.79 o
   0   8  14      169.50      168.32      2.84 o
   2   8  14      319.76      317.04      3.75 o
   4   8  14        0.64        0.63      3.16 o
   6   8  14      109.24      109.74      5.90 o
  -7   9  14       35.10       45.07      3.33 o
  -5   9  14        6.72        5.08      2.81 o
  -3   9  14      191.30      199.87      3.38 o
  -1   9  14     1696.36     1649.30     19.85 o
   1   9  14        1.06        4.83      3.21 o
   3   9  14      112.67      123.98      3.45 o
   5   9  14       48.34       50.36      4.88 o
  -6  10  14       63.82       76.46      3.53 o
  -4  10  14       25.93       33.98      2.82 o
  -2  10  14      156.32      154.42      4.00 o
   0  10  14      532.64      551.56      6.28 o
   2  10  14       46.59       45.61      3.76 o
  -5  11  14        4.97        4.85      2.78 o
  -3  11  14        9.66        5.19      2.79 o
  -1  11  14      114.30      107.55      4.39 o
   1  11  14       15.65       17.36      3.51 o
 -11   1  15        1.60        5.81      3.34 o
  -9   1  15        0.45        5.65      3.15 o
  -7   1  15      851.91      745.58      4.84 o
  -5   1  15        8.13       10.13      1.30 o
  -3   1  15       53.07       47.15      1.20 o
  -1   1  15      522.02      515.78     10.69 o
   1   1  15      450.31      427.52      4.35 o
   3   1  15        0.12        1.38      1.89 o
   5   1  15        2.71        3.93      2.39 o
   7   1  15        7.76        8.02      3.08 o
 -10   2  15       39.00       20.90      3.44 o
  -8   2  15       10.19        8.51      2.50 o
  -6   2  15       46.30       55.27      1.35 o
  -4   2  15        0.44       -1.27      1.45 o
  -2   2  15     1120.01     1111.47      7.47 o
   0   2  15      802.68      785.94      6.95 o
   2   2  15        0.03        1.38      1.20 o
   4   2  15        0.58        2.07      1.44 o
   6   2  15       43.40       44.74      3.38 o
   8   2  15        0.25        1.71      3.45 o
 -11   3  15        0.18       -0.11      3.44 o
  -9   3  15       45.03       44.91      3.17 o
  -7   3  15      516.37      483.58      3.91 o
  -5   3  15       15.58        8.34      1.38 o
  -3   3  15     4294.53     4277.84     21.40 o
  -1   3  15     1225.73     1192.19      6.44 o
   1   3  15      414.25      409.99      3.71 o
   3   3  15       33.35       26.00      1.46 o
   5   3  15       38.11       41.80      3.15 o
   7   3  15       27.51       26.55      3.99 o
 -10   4  15        4.06        1.45      3.79 o
  -8   4  15        0.66       -1.48      2.49 o
  -6   4  15      350.70      323.42      2.77 o
  -4   4  15      357.79      358.90      2.53 o
  -2   4  15      170.27      159.87      2.90 o
   0   4  15      339.81      343.93      2.61 o
   2   4  15        0.91        4.14      1.26 o
   4   4  15       49.93       37.09      2.30 o
   6   4  15       21.56       19.62      3.87 o
  -9   5  15        7.12        3.72      2.78 o
  -7   5  15      416.15      382.10      3.31 o
  -5   5  15        6.31        4.03      1.80 o
  -3   5  15      876.69      863.31      4.92 o
  -1   5  15        6.72        7.53      0.94 o
   1   5  15       72.06       64.64      1.76 o
   3   5  15      413.56      402.81      3.69 o
   5   5  15       20.64       27.04      3.11 o
   7   5  15       11.83       12.38      4.13 o
 -10   6  15       31.65       50.14      3.52 o
  -8   6  15       22.08       24.37      2.38 o
  -6   6  15       36.77       30.03      2.25 o
  -4   6  15        1.48        4.82      2.00 o
  -2   6  15        3.88        3.71      1.05 o
   0   6  15        3.36        6.19      1.44 o
   2   6  15       68.14       55.04      1.94 o
   4   6  15        5.70        6.23      2.58 o
   6   6  15        9.02        8.14      3.58 o
  -9   7  15       30.17       29.61      3.68 o
  -7   7  15       31.63       27.26      2.46 o
  -5   7  15      382.61      399.84      4.43 o
  -3   7  15      179.55      192.75      2.97 o
  -1   7  15      491.18      443.11     12.10 o
   1   7  15      876.65      839.84      4.67 o
   3   7  15       88.46       80.21      2.96 o
   5   7  15       23.94       18.75      3.94 o
  -8   8  15        0.17        0.28      2.76 o
  -6   8  15        0.42        0.97      2.78 o
  -4   8  15      329.12      335.89      4.56 o
  -2   8  15      506.04      480.35      6.20 o
   0   8  15       14.00       24.47      2.95 o
   2   8  15      277.15      284.70      3.78 o
   4   8  15        5.06        6.27      3.42 o
  -7   9  15        6.23        2.21      3.02 o
  -5   9  15        0.22        0.93      2.71 o
  -3   9  15      490.73      559.34      6.43 o
  -1   9  15       18.10       34.14      3.67 o
   1   9  15        0.91        5.40      3.36 o
   3   9  15        9.53       12.72      3.54 o
  -6  10  15       15.84       22.52      3.19 o
  -4  10  15        7.34       10.64      2.85 o
  -2  10  15      983.84     1003.23     10.30 o
   0  10  15      154.11      164.34      4.15 o
   2  10  15       11.68       22.32      4.07 o
  -3  11  15        6.86        3.81      2.79 o
  -1  11  15        2.08       10.67      3.88 o
 -10   0  16       63.87       64.13      5.26 o
  -8   0  16       31.95        4.55      4.10 o
  -6   0  16     1312.41     1084.13     10.28 o
  -4   0  16      174.70      174.91      2.15 o
  -2   0  16      963.37      919.04      6.89 o
   0   0  16        5.59       11.17      1.47 o
   2   0  16       31.85       28.16      2.32 o
   4   0  16      283.74      290.85      6.03 o
   6   0  16       49.76       44.42      4.04 o
 -11   1  16        8.03        7.21      3.60 o
  -9   1  16      247.64      235.59      5.19 o
  -7   1  16      642.07      617.48      3.90 o
  -5   1  16      654.14      586.83      3.25 o
  -3   1  16      215.32      220.95      1.94 o
  -1   1  16      860.46      862.67     11.39 o
   1   1  16        0.18        9.64      1.80 o
   3   1  16      228.38      226.10      3.78 o
   5   1  16        3.31        5.43      2.88 o
   7   1  16       65.07       63.52      3.37 o
 -10   2  16       38.32       35.26      3.53 o
  -8   2  16      397.18      336.57      4.61 o
  -6   2  16        0.05       -1.56      1.35 o
  -4   2  16        9.79        9.71      1.59 o
  -2   2  16      106.77      101.24      2.81 o
   0   2  16       84.62       98.77      2.87 o
   2   2  16        0.19        0.04      1.60 o
   4   2  16       13.97       13.83      2.75 o
   6   2  16       46.46       45.28      3.38 o
 -11   3  16       16.15       23.93      3.89 o
  -9   3  16       91.86       88.95      3.41 o
  -7   3  16       34.40       33.31      1.87 o
  -5   3  16      693.04      634.28      3.93 o
  -3   3  16      976.77      982.37      9.97 o
  -1   3  16      170.84      191.51      3.39 o
   1   3  16       78.54       87.56      2.56 o
   3   3  16       51.03       46.53      1.60 o
   5   3  16       66.65       73.66      3.48 o
   7   3  16       24.65       18.66      4.01 o
 -10   4  16        8.94        6.21      3.39 o
  -8   4  16       30.71       24.02      2.12 o
  -6   4  16      137.53      161.83      2.19 o
  -4   4  16       53.61       63.13      1.87 o
  -2   4  16        1.23        3.65      1.49 o
   0   4  16        1.57        2.58      1.57 o
   2   4  16        5.19        4.20      1.06 o
   4   4  16       85.21       77.38      2.88 o
   6   4  16        9.35        5.66      3.92 o
  -9   5  16        6.56        3.33      2.33 o
  -7   5  16       30.17       31.35      2.24 o
  -5   5  16      133.51      148.67      2.13 o
  -3   5  16      427.20      404.22      3.53 o
  -1   5  16       37.02       30.04      1.50 o
   1   5  16      102.36      110.07      2.38 o
   3   5  16      292.75      274.84      5.04 o
   5   5  16       38.16       35.25      3.75 o
 -10   6  16       61.67       78.24      4.30 o
  -8   6  16       10.53       10.46      2.23 o
  -6   6  16       14.14       12.46      2.24 o
  -4   6  16       43.95       38.83      1.99 o
  -2   6  16      239.36      234.26      3.20 o
   0   6  16      721.67      707.76      3.57 o
   2   6  16       33.75       34.48      2.33 o
   4   6  16      178.28      172.02      4.47 o
   6   6  16        0.06       -1.05      4.12 o
  -9   7  16       46.61       46.72      4.28 o
  -7   7  16        6.47       11.61      2.45 o
  -5   7  16        0.03        0.15      2.24 o
  -3   7  16        2.00        3.78      2.31 o
  -1   7  16        0.69        0.89      1.17 o
   1   7  16      419.43      383.54      5.51 o
   3   7  16      408.10      444.59      4.77 o
   5   7  16       18.26       13.08      4.15 o
  -8   8  16       22.25       18.33      3.04 o
  -6   8  16       54.36       49.29      3.21 o
  -4   8  16      286.77      299.71      4.09 o
  -2   8  16       30.41       30.35      2.70 o
   0   8  16       57.87       53.12      3.04 o
   2   8  16       12.69       17.09      3.32 o
   4   8  16        5.16        8.31      4.26 o
  -7   9  16        7.37        7.35      3.07 o
  -5   9  16        6.50        5.56      2.84 o
  -3   9  16       30.14       31.95      2.94 o
  -1   9  16      212.50      206.49      4.44 o
   1   9  16       49.40       40.06      3.34 o
   3   9  16       28.34       35.75      3.81 o
  -4  10  16        0.48       -0.83      3.23 o
  -2  10  16      174.92      200.63      4.58 o
   0  10  16       58.09       55.24      3.64 o
   2  10  16       82.25       80.13      4.20 o
 -11   1  17        1.24        2.64      3.90 o
  -9   1  17        2.53        2.89      3.62 o
  -7   1  17       69.17       46.55      3.26 o
  -5   1  17     1007.22      931.54      5.18 o
  -3   1  17      410.65      356.75      5.07 o
  -1   1  17     1793.99     1759.32     16.42 o
   1   1  17      797.57      747.87     19.85 o
   3   1  17       95.06      100.46      2.96 o
   5   1  17        4.67        4.58      2.90 o
   7   1  17        9.14       11.95      3.45 o
 -10   2  17        6.33        3.39      3.26 o
  -8   2  17       58.23       43.16      2.62 o
  -6   2  17      243.24      184.13      2.70 o
  -4   2  17       19.36       35.32      1.80 o
  -2   2  17       27.07       30.79      1.20 o
   0   2  17      233.25      223.16      3.43 o
   2   2  17       82.70       82.64      2.64 o
   4   2  17        1.54       -2.28      2.78 o
   6   2  17        1.45        3.01      3.46 o
  -9   3  17        0.31        2.37      2.94 o
  -7   3  17       54.95       71.36      2.11 o
  -5   3  17      283.65      252.05      2.96 o
  -3   3  17       70.81       58.27      2.00 o
  -1   3  17      959.23      967.05      7.39 o
   1   3  17      537.46      534.32      5.10 o
   3   3  17        9.00       13.34      2.57 o
   5   3  17      111.42      104.82      3.78 o
 -10   4  17        0.00        2.90      3.32 o
  -8   4  17        0.38        1.61      2.24 o
  -6   4  17        0.50        0.48      1.53 o
  -4   4  17     1973.20     1820.06     17.06 o
  -2   4  17      159.08      154.20      2.17 o
   0   4  17       10.39       10.08      1.59 o
   2   4  17      126.97      127.08      2.44 o
   4   4  17       48.68       53.33      3.14 o
   6   4  17       15.81        7.38      4.04 o
  -9   5  17       24.30       20.60      2.58 o
  -7   5  17       74.80       58.81      2.18 o
  -5   5  17      570.11      554.37      3.78 o
  -3   5  17        0.01        0.80      1.03 o
  -1   5  17      113.69      116.39      2.11 o
   1   5  17       92.95       88.55      2.36 o
   3   5  17      135.61      117.77      3.24 o
   5   5  17        0.44        1.72      3.55 o
  -8   6  17        9.74        7.69      2.49 o
  -6   6  17       21.25       17.21      2.19 o
  -4   6  17      213.51      190.15      2.75 o
  -2   6  17       47.62       44.46      1.88 o
   0   6  17       23.81       26.17      2.59 o
   2   6  17      128.45      134.25      3.38 o
   4   6  17        4.91        6.47      3.52 o
  -7   7  17        5.86        3.56      2.99 o
  -5   7  17      112.80      125.11      2.93 o
  -3   7  17       17.65       21.09      2.33 o
  -1   7  17        1.63        2.58      2.58 o
   1   7  17       83.39       96.19      2.83 o
   3   7  17       82.26       86.44      3.90 o
  -6   8  17       63.84       61.96      3.33 o
  -4   8  17        3.54        5.54      2.87 o
  -2   8  17       88.77       96.10      3.81 o
   0   8  17        0.33        1.52      2.65 o
   2   8  17        5.29        2.20      3.30 o
  -5   9  17       47.33       50.95      3.63 o
  -3   9  17       21.82       23.54      3.82 o
  -1   9  17       71.07       91.56      3.86 o
   1   9  17       20.40       20.27      3.58 o
  -4  10  17        2.26        4.58      4.40 o
  -2  10  17        7.86        8.60      3.61 o
   0  10  17      310.08      331.25      5.69 o
 -10   0  18        4.11        2.03      5.60 o
  -8   0  18      380.44      354.62      6.75 o
  -6   0  18      207.43      268.42      4.34 o
  -4   0  18      917.13      887.88      8.31 o
  -2   0  18     1139.19     1099.06      6.90 o
   0   0  18      203.50      205.42      4.98 o
   2   0  18       12.31       10.03      4.96 o
   4   0  18        5.17        1.05      5.74 o
   6   0  18       69.89       77.55      5.38 o
  -9   1  18      126.76      143.51      4.61 o
  -7   1  18      243.50      246.09      3.49 o
  -5   1  18       78.60       71.64      1.66 o
  -3   1  18      226.74      237.97      3.69 o
  -1   1  18       23.05       58.69      7.08 o
   1   1  18      102.54      144.94      5.68 o
   3   1  18       76.86       86.07      5.33 o
   5   1  18        8.68        6.13      3.64 o
 -10   2  18       32.28       40.07      3.95 o
  -8   2  18       75.24       86.53      3.39 o
  -6   2  18     1300.36     1141.43      9.75 o
  -4   2  18       57.31       66.55      1.93 o
  -2   2  18       40.02       34.33      2.05 o
   0   2  18      110.07      117.80      4.35 o
   2   2  18       19.68       22.75      2.87 o
   4   2  18        1.59       -2.26      3.34 o
   6   2  18       10.03        9.17      4.22 o
  -9   3  18        0.08        2.04      2.85 o
  -7   3  18        3.27        6.25      2.48 o
  -5   3  18       98.75       90.44      2.04 o
  -3   3  18     1534.49     1418.25     12.20 o
  -1   3  18      125.54      132.22      3.48 o
   1   3  18        6.19       10.82      2.03 o
   3   3  18      197.36      205.47      5.92 o
   5   3  18       28.91       33.16      4.13 o
 -10   4  18       74.27      108.12      3.86 o
  -8   4  18        0.21        1.09      2.22 o
  -6   4  18       68.87       74.09      2.22 o
  -4   4  18      107.98      106.75      2.97 o
  -2   4  18        0.64        3.34      1.62 o
   0   4  18       19.54       17.39      1.98 o
   2   4  18        3.66        3.00      2.69 o
   4   4  18        0.17       -0.89      3.09 o
  -9   5  18        0.17       -2.18      2.44 o
  -7   5  18       41.44       36.41      2.36 o
  -5   5  18        0.08        2.48      1.91 o
  -3   5  18       84.19       80.47      3.23 o
  -1   5  18      172.57      154.88      2.91 o
   1   5  18      120.08      111.74      2.70 o
   3   5  18       20.47       27.50      3.12 o
   5   5  18       53.77       44.07      4.42 o
  -8   6  18        3.77        5.88      2.61 o
  -6   6  18      142.59      137.92      2.97 o
  -4   6  18       43.11       55.32      3.15 o
  -2   6  18      233.59      230.93      3.83 o
   0   6  18       88.50       82.77      3.00 o
   2   6  18       80.74       81.93      3.25 o
   4   6  18        1.29        5.27      3.96 o
  -7   7  18       74.70       86.09      3.77 o
  -5   7  18       82.92       78.92      3.64 o
  -3   7  18       80.02       84.64      3.73 o
  -1   7  18        1.13        3.33      3.04 o
   1   7  18        6.80        7.03      2.64 o
   3   7  18      127.20      120.43      5.18 o
  -6   8  18      258.64      279.86      5.54 o
  -4   8  18       19.94       20.72      4.15 o
  -2   8  18       80.23       91.18      3.85 o
   0   8  18        2.50        0.80      2.98 o
   2   8  18        2.98       -1.25      3.82 o
  -5   9  18      102.40       97.25      4.49 o
  -3   9  18        0.27       -2.04      4.15 o
  -1   9  18        3.57        4.99      3.85 o
   1   9  18        5.19        1.86      3.62 o
  -9   1  19       16.39       25.05      3.63 o
  -7   1  19       17.76       23.48      2.63 o
  -5   1  19       15.85       23.03      1.38 o
  -3   1  19      513.31      478.53      5.83 o
  -1   1  19      957.04      960.32     11.84 o
   1   1  19     1784.84     1864.68     14.49 o
   3   1  19       77.00       86.55      4.16 o
   5   1  19       15.02       20.28      3.92 o
 -10   2  19       13.32       23.02      4.27 o
  -8   2  19        3.37        2.09      2.91 o
  -6   2  19        3.58        5.85      2.29 o
  -4   2  19      562.52      523.18      4.85 o
  -2   2  19      217.53      217.52      3.57 o
   0   2  19      481.95      492.11      5.22 o
   2   2  19        2.06        8.13      3.34 o
   4   2  19       43.59       47.51      3.81 o
  -9   3  19       17.30       13.37      3.18 o
  -7   3  19      114.33      123.34      2.94 o
  -5   3  19       56.19       40.89      2.33 o
  -3   3  19        5.59       19.68      3.55 o
  -1   3  19      111.41      123.43      2.72 o
   1   3  19       44.29       53.75      2.94 o
   3   3  19      324.53      342.29      4.92 o
   5   3  19        1.80        9.82      4.12 o
  -8   4  19       32.03       24.82      2.66 o
  -6   4  19        7.70        5.78      2.09 o
  -4   4  19        0.86        1.89      2.19 o
  -2   4  19      258.63      250.22      3.25 o
   0   4  19        2.30        3.38      2.22 o
   2   4  19        0.04       -0.90      2.93 o
   4   4  19       13.69       18.58      3.97 o
  -9   5  19       11.19       11.05      2.80 o
  -7   5  19       22.06       31.36      2.51 o
  -5   5  19        0.77        2.68      2.29 o
  -3   5  19       11.74       11.74      3.23 o
  -1   5  19       18.49       16.26      3.24 o
   1   5  19       61.26       61.77      3.16 o
   3   5  19        0.59        3.27      3.61 o
  -8   6  19      227.16      288.70      4.57 o
  -6   6  19       20.07       15.92      3.24 o
  -4   6  19       37.80       32.19      3.21 o
  -2   6  19       14.71       20.30      3.41 o
   0   6  19        3.70        5.39      2.48 o
   2   6  19        9.26       14.49      3.08 o
  -7   7  19       58.42       75.09      4.41 o
  -5   7  19        1.83        3.13      3.12 o
  -3   7  19       18.91       27.13      3.45 o
  -1   7  19       73.17       81.03      4.20 o
   1   7  19        5.58        5.67      3.25 o
  -6   8  19        7.31       13.48      4.05 o
  -4   8  19       49.12       50.34      4.67 o
  -2   8  19       80.67      106.76      4.69 o
   0   8  19        0.40        0.44      3.31 o
  -3   9  19       73.13       80.84      5.06 o
  -8   0  20       11.47        9.81      4.05 o
  -6   0  20      520.60      512.45      6.64 o
  -4   0  20      132.30      131.66      3.03 o
  -2   0  20       34.25       18.19      4.55 o
   0   0  20     1465.55     1485.95     16.05 o
   2   0  20      141.55      169.63      7.72 o
   4   0  20        3.95       -0.88      5.34 o
  -9   1  20       21.71       26.98      3.48 o
  -7   1  20       90.55       78.95      2.84 o
  -5   1  20       16.66       13.75      2.34 o
  -3   1  20      109.84      108.07      2.89 o
  -1   1  20       91.64      128.19      7.76 o
   3   1  20      179.09      198.14      4.73 o
  -8   2  20       14.70        9.72      2.73 o
  -6   2  20      153.01      163.00      2.88 o
  -4   2  20      362.13      322.62      5.30 o
  -2   2  20        0.59        3.04      3.10 o
   0   2  20       28.37       45.21      3.73 o
   2   2  20       41.70       52.30      3.65 o
   4   2  20       30.18       35.57      3.79 o
  -9   3  20       53.58       68.25      3.73 o
  -7   3  20        4.47        6.46      2.38 o
  -5   3  20       87.53       75.74      2.77 o
  -3   3  20      160.54      160.28      4.68 o
  -1   3  20      393.50      398.37      9.44 o
   1   3  20       68.17       77.72      3.54 o
   3   3  20      140.00      158.96      4.56 o
  -8   4  20       44.22       66.65      3.11 o
  -6   4  20        0.24        2.45      2.35 o
  -4   4  20        5.50        2.48      3.25 o
  -2   4  20      132.54      143.09      3.87 o
   0   4  20       13.24       16.34      3.36 o
   2   4  20       22.24       26.43      3.25 o
   4   4  20        3.05        5.65      3.99 o
  -7   5  20       19.42       10.57      3.17 o
  -5   5  20        9.20        6.12      2.75 o
  -3   5  20       24.40       20.62      3.47 o
  -1   5  20        1.19        3.57      3.29 o
   1   5  20       89.63       87.72      4.21 o
   3   5  20      199.05      199.13      4.96 o
  -6   6  20       39.92       44.17      3.44 o
  -4   6  20        0.81        2.63      3.14 o
  -2   6  20        6.39        6.51      3.93 o
   0   6  20       16.17       11.76      3.76 o
   2   6  20        5.37        4.35      4.02 o
  -5   7  20        1.88       -0.99      3.69 o
  -3   7  20        0.81        0.70      3.89 o
  -1   7  20        6.07        6.25      3.84 o
   1   7  20       22.57       28.50      4.23 o
  -4   8  20       37.63       40.95      5.49 o
  -2   8  20       23.93       26.14      4.49 o
  -9   1  21       35.11       45.51      3.66 o
  -7   1  21       27.72       36.65      2.86 o
  -5   1  21        6.07        6.14      3.33 o
  -3   1  21       66.43       72.51      3.72 o
  -1   1  21      201.18      214.47      4.51 o
   1   1  21      272.91      287.72      5.99 o
   3   1  21      255.84      276.63      5.13 o
  -8   2  21        2.05        3.49      2.95 o
  -6   2  21       19.65        9.65      3.05 o
  -4   2  21        0.33        4.48      3.32 o
  -2   2  21       92.06       94.99      3.63 o
   0   2  21        3.31        6.33      3.57 o
   2   2  21      247.59      269.35      5.23 o
  -7   3  21       67.30       73.50      4.12 o
  -5   3  21       96.03       74.55      3.82 o
  -3   3  21       67.17       64.47      4.53 o
  -1   3  21       93.06      100.30      3.97 o
   1   3  21        2.03       10.03      3.52 o
   3   3  21      102.20      123.00      4.13 o
  -8   4  21       38.02       28.52      3.93 o
  -6   4  21       19.94       22.79      3.31 o
  -4   4  21       24.16       16.56      3.48 o
  -2   4  21        5.75       12.46      3.32 o
   0   4  21       15.74       15.96      3.94 o
   2   4  21       58.01       53.94      3.51 o
  -7   5  21        0.48        3.27      3.68 o
  -5   5  21       19.16       18.16      3.36 o
  -3   5  21        0.61        2.93      3.08 o
  -1   5  21      208.71      242.29      5.57 o
   1   5  21       10.90       13.69      3.98 o
  -6   6  21       65.79       75.36      4.25 o
  -4   6  21        5.97        5.04      3.46 o
  -2   6  21      121.49      126.74      4.85 o
   0   6  21        6.18       11.94      4.12 o
  -3   7  21       30.73       36.35      4.59 o
  -1   7  21       18.52       35.82      4.47 o
  -8   0  22       46.96       43.51      4.48 o
  -6   0  22       96.46      106.17      5.38 o
  -4   0  22      108.20      117.82      6.80 o
  -2   0  22       10.19        4.74      5.13 o
   0   0  22       87.59       95.20      5.88 o
   2   0  22      122.95      116.40      6.22 o
  -7   1  22        0.66        4.80      2.99 o
  -5   1  22       19.24       16.33      4.13 o
  -3   1  22      408.68      440.41      7.20 o
  -1   1  22       64.23       69.81      3.72 o
   1   1  22        0.01       10.03      3.85 o
  -8   2  22       25.79       29.69      3.92 o
  -6   2  22      105.70      120.87      4.88 o
  -4   2  22       66.01       74.03      4.64 o
  -2   2  22        0.16        1.15      4.11 o
   0   2  22        7.68       12.81      3.70 o
   2   2  22       71.58       86.45      4.03 o
  -7   3  22       32.66       41.33      4.16 o
  -5   3  22       61.32       62.63      4.64 o
  -3   3  22      205.00      200.81      4.83 o
  -1   3  22      177.68      176.30      5.39 o
   1   3  22       32.88       28.53      3.47 o
  -6   4  22       97.97      129.01      4.55 o
  -4   4  22       15.43       13.68      3.45 o
  -2   4  22       46.69       41.37      3.60 o
   0   4  22        0.00        3.04      4.23 o
  -5   5  22        2.61        1.94      3.52 o
  -3   5  22        1.04        6.18      3.40 o
  -1   5  22        0.21        8.09      4.54 o
  -4   6  22       74.53       67.59      4.39 o
  -2   6  22       78.93       73.18      4.82 o
  -7   1  23       76.56      100.03      4.38 o
  -5   1  23       11.51       11.87      4.22 o
  -3   1  23        9.35       26.25      5.12 o
  -1   1  23       29.77       34.35      3.87 o
   1   1  23       31.62       41.63      4.09 o
  -6   2  23        0.59        5.34      4.51 o
  -4   2  23       73.13       96.93      5.46 o
  -2   2  23        1.02        2.07      4.42 o
   0   2  23       57.85       61.88      4.46 o
  -5   3  23      124.50      135.67      5.06 o
  -3   3  23       73.06       79.44      5.02 o
  -1   3  23       21.17       30.73      4.59 o
  -4   4  23       95.76      100.57      4.93 o
  -2   4  23       37.67       43.93      4.28 o
  -4   0  24        1.74        5.78      5.79 o
  -2   0  24        2.62        2.08      8.19 o
  -5   1  24        3.34        3.86      4.39 o
  -3   1  24       78.46       68.59      6.02 o
  -1   1  24       23.13       22.84      4.55 o
  -4   2  24       38.14       59.17      5.13 o
  -2   2  24        4.29        1.84      4.24 o
 
